# Supplementary material for: Dynamics of Wolbachia pipientis Gene Expression Across the Drosophila melanogaster Life Cycle
Source: G3 (Bethesda). 2015 Oct 23;5(12):2843–56. doi: 10.1534/g3.115.021931 (PMC4683655; doi:10.1534/g3.115.021931)
Supplement: Supporting Information [file supp_g3.115.021931_TableS1.tsv]

samples	SRR_id	total_mapped	drosophila_mapped	wolbachia_mapped	Exp_gene_TPM	Exp_gene_Count	TPM_mean	TPM_StDev
Embryos_0_2hr_r1	SRR1197337	157700962	157059539	641423	1098	1035	836.820083682008	1423.39265371942
Embryos_0_2hr_r2	SRR1197370	138502337	137897998	604339	1095	1046	836.820083682008	1456.36224934147
Embryos_2_4hr_r1	SRR1197336	122822302	121971100	851202	1090	1022	836.820083682008	1490.98943746562
Embryos_2_4hr_r2	SRR1197368	48479111	48107150	371961	1033	978	836.820083682008	1527.34511141475
Embryos_4_6hr_r1	SRR1197338	147995726	147289781	705945	1069	1026	836.820083682008	1441.88709987475
Embryos_6_8hr_r1	SRR1197333	128751848	128170498	581350	1086	1025	836.820083682008	1458.90066499505
Embryos_8_10hr_r1	SRR1197335	132075754	131159533	916221	1110	1063	836.820083682008	1442.56568143996
Embryos_10_12hr_r1	SRR1197334	150152835	149324101	828734	1123	1076	836.820083682008	1325.20536707614
Embryos_10_12hr_r2	SRR1197367	112309768	111602543	707225	1105	1063	836.820083682008	1422.23946470565
Embryos_12_14hr_r1	SRR1197332	119758649	118931866	826783	1112	1065	836.820083682008	1439.32750138092
Embryos_12_14hr_r2	SRR1197369	72166859	71886241	280618	994	952	836.820083682008	1553.61429413035
Embryos_14_16hr_r1	SRR1197331	125234835	123804095	1430740	1134	1096	836.820083682008	1450.77673462426
Embryos_16_18hr_r1	SRR1197330	130437491	129029264	1408227	1130	1089	836.820083682008	1531.54770839906
Embryos_18_20hr_r1	SRR1197327	151696791	150676652	1020139	1098	1056	836.820083682008	1522.52792843851
Embryos_18_20hr_r2	SRR1197363	80476005	79043156	1432849	1118	1088	836.820083682008	1497.67307492482
Embryos_20_22hr_r1	SRR1197329	126517486	125153518	1363968	1109	1061	836.820083682008	1549.24909381346
Embryos_22_24hr_r1	SRR1197328	139146489	137401467	1745022	1111	1081	836.820083682008	1584.56553399298
Embryos_22_24hr_r2	SRR1197366	52926325	52782383	143942	948	856	836.820083682008	1592.91551925941
L1_larvae_r1	SRR1197325	126782355	125800438	981917	1098	1056	836.820083682008	1491.98909730311
L1_larvae_r2	SRR1197426	105396930	104419393	977537	1114	1075	836.820083682008	1485.2982381959
L2_larvae_r1	SRR1197324	142767740	142295817	471923	1033	975	836.820083682008	1438.57774135231
L2_larvae_r2	SRR1197425	97315354	96721549	593805	1087	1011	836.820083682008	1433.09128010599
L3_larvae_12hr_pm_r1	SRR1197326	139861334	139448430	412904	1039	967	836.820083682008	1556.18144879485
L3_larvae_12hr_pm_r2	SRR1197424	109553941	109211484	342457	1052	983	836.820083682008	1487.29494604078
L3_larvae_db_gut_r1	SRR1197312	116083578	114270748	1812830	1108	1056	836.820083682008	1439.12679252739
L3_larvae_db_gut_r2	SRR1197412	103495017	102407075	1087942	1097	1064	836.820083682008	1326.72748646134
L3_larvae_lb_gut_r1	SRR1197308	95596314	93935177	1661137	1110	1063	836.820083682008	1471.94799970317
L3_larvae_lb_gut_r2	SRR1197467	104868193	103776534	1091659	1115	1080	836.820083682008	1300.50502315438
L3_larvae_cl_gut_r1	SRR1197307	115332726	112775120	2557606	1124	1087	836.820083682008	1490.56938371032
L3_larvae_cl_gut_r2	SRR1197408	106368068	104657701	1710367	1104	1057	836.820083682008	1391.54307592477
WPP_r1	SRR1197290	129252219	127119730	2132489	1124	1078	836.820083682008	1429.48737001912
WPP_r2	SRR1197423	95991510	94429121	1562389	1128	1087	836.820083682008	1452.70714770888
WPP_12hr_r1	SRR1197289	123993013	121155629	2837384	1127	1072	836.820083682008	1663.29519164745
WPP_12hr_r2	SRR1197422	79496657	77461291	2035366	1119	1075	836.820083682008	1569.86158120431
WPP_24hr_r1	SRR1197288	155265448	153313639	1951809	1089	1045	836.820083682008	1672.75479620015
WPP_24hr_r2	SRR1197421	87640857	85684309	1956548	1079	1021	836.820083682008	1774.58746229038
pupae_WPP_2d_r1	SRR1197287	126536156	120942536	5593620	1088	1042	836.820083682008	1796.75738929206
pupae_WPP_2d_r2	SRR1197420	80121864	76269122	3852742	1094	1043	836.820083682008	1790.20810055811
pupae_WPP_3d_r1	SRR1197285	133076248	126656564	6419684	1116	1076	836.820083682008	1638.85834597952
pupae_WPP_3d_r2	SRR1197419	68973234	63111309	5861925	1108	1064	836.820083682008	1694.39965077005
pupae_WPP_4d_r1	SRR1197286	128752088	122554777	6197311	1097	1049	836.820083682008	1618.56081045582
pupae_WPP_4d_r2	SRR1197416	90644294	84349767	6294527	1119	1081	836.820083682008	1666.26047229662
adult_female_1d_r1	SRR1197317	127496486	123901258	3595228	1134	1093	836.820083682008	1904.31094697642
adult_female_1d_r2	SRR1197418	98383579	96228144	2155435	1132	1099	836.820083682008	1711.28904253451
adult_female_5d_r1	SRR1197313	100764986	98887342	1877644	1129	1099	836.820083682008	1586.64366050924
adult_female_5d_r2	SRR1197414	95002555	92909120	2093435	1134	1095	836.820083682008	1568.32239316195
adult_female_30d_r1	SRR1197314	97307345	93520332	3787013	1144	1117	836.820083682008	1793.3431011055
adult_female_30d_r2	SRR1197411	108474535	103958360	4516175	1151	1126	836.820083682008	1835.79474230988
adult_male_1d_r1	SRR1197315	134516660	130837153	3679507	1133	1100	836.820083682008	1892.54988836367
adult_male_1d_r2	SRR1197415	91372933	89566396	1806537	1131	1096	836.820083682008	1734.54013570995
adult_male_5d_r1	SRR1197316	135924608	130211435	5713173	1147	1122	836.820083682008	2054.14601238169
adult_male_5d_r2	SRR1197417	98085907	92388861	5697046	1149	1127	836.820083682008	1989.03600316144
adult_male_30d_r1	SRR1197311	100769441	94298628	6470813	1153	1130	836.820083682008	2204.10580350335
adult_male_30d_r2	SRR1197413	103961219	96925037	7036182	1170	1146	836.820083682008	2250.66047960062
