# Supplementary material for: Dynamics of Wolbachia pipientis Gene Expression Across the Drosophila melanogaster Life Cycle
Source: G3 (Bethesda). 2015 Oct 23;5(12):2843–56. doi: 10.1534/g3.115.021931 (PMC4683655; doi:10.1534/g3.115.021931)
Supplement: Supporting Information [file supp_g3.115.021931_TableS2.tsv]

genes	start	stop	Embryos_0_2hr_r1_2	Embryos_0_2hr_r2_2	Embryos_2_4hr_r1_2	Embryos_2_4hr_r2_2	Embryos_4_6hr_r1_2	Embryos_6_8hr_r1_2	Embryos_8_10hr_r1_2	Embryos_10_12hr_r1_2	Embryos_10_12hr_r2_2	Embryos_12_14hr_r1_2	Embryos_12_14hr_r2_2	Embryos_14_16hr_r1_2	Embryos_16_18hr_r1_2	Embryos_18_20hr_r1_2	Embryos_18_20hr_r2_2	Embryos_20_22hr_r1_2	Embryos_22_24hr_r1_2	Embryos_22_24hr_r2_2	L1_larvae_r1_2	L1_larvae_r2_2	L2_larvae_r1_2	L2_larvae_r2_2	L3_larvae_12hr_pm_r1_2	L3_larvae_12hr_pm_r2_2	L3_larvae_db_gut_r1_2	L3_larvae_db_gut_r2_2	L3_larvae_lb_gut_r1_2	L3_larvae_lb_gut_r2_2	L3_larvae_cl_gut_r1_2	L3_larvae_cl_gut_r2_2	WPP_r1_2	WPP_r2_2	WPP_12hr_r1_2	WPP_12hr_r2_2	WPP_24hr_r1_2	WPP_24hr_r2_2	pupae_WPP_2d_r1_2	pupae_WPP_2d_r2_2	pupae_WPP_3d_r1_2	pupae_WPP_3d_r2_2	pupae_WPP_4d_r1_2	pupae_WPP_4d_r2_2	adult_female_1d_r1_2	adult_female_1d_r2_2	adult_female_5d_r1_2	adult_female_5d_r2_2	adult_female_30d_r1_2
WD0001	153	1535	145	154	100	76	101	97	157	220	323	147	71	250	242	197	267	182	157	26	107	191	55	100	81	93	183	190	159	220	217	129	168	183	125	141	108	73	92	89	170	122	106	131	252	236	231	383	427
WD0003	3145	4227	144	176	135	77	146	107	208	295	310	145	54	301	277	193	292	233	191	39	151	212	58	88	97	84	140	164	137	219	230	118	171	169	131	127	98	74	85	65	161	107	93	145	222	215	224	390	366
WD0004	4300	4980	74	98	91	53	60	80	121	142	170	87	42	163	169	102	190	117	137	17	106	164	44	73	36	46	82	117	89	117	169	74	125	132	107	118	81	45	59	58	113	85	57	122	125	163	169	299	270
WD0005	4973	5767	77	85	85	49	66	59	115	147	164	84	37	152	136	116	185	100	132	9	94	152	30	57	33	44	90	99	94	113	151	95	136	146	121	107	84	38	76	56	104	93	56	110	152	169	145	255	272
WD0006	5784	7244	141	204	140	129	148	102	228	202	209	163	72	321	282	194	312	222	253	38	207	280	75	116	85	95	167	190	196	203	294	164	251	217	217	195	136	83	142	106	225	176	137	209	289	319	317	401	507
WD0007	7246	8238	44	76	48	21	52	31	95	86	66	81	41	107	88	65	92	65	79	11	57	77	28	39	17	33	66	70	64	88	90	59	68	67	63	70	39	23	34	36	90	59	43	65	109	96	108	114	115
WD0008	8269	10215	59	81	50	40	42	53	99	88	84	64	27	153	113	103	122	98	97	12	94	131	42	51	32	33	75	87	104	116	112	74	107	120	94	99	59	37	66	66	118	93	62	88	143	177	137	201	195
WD0009	10337	11185	46	49	36	28	44	43	78	71	90	50	40	168	207	177	261	210	478	72	698	728	204	301	78	70	380	315	448	371	704	259	375	424	681	529	545	298	638	496	887	583	395	524	769	775	501	671	810
WD0010	11350	12189	27	18	23	12	24	20	32	47	33	24	9	47	48	31	50	24	34	0	22	33	10	5	7	10	26	35	24	43	34	35	38	37	30	30	18	20	14	13	24	23	20	24	47	44	47	71	65
WD0012	12529	12663	10	3	6	6	7	7	9	7	5	8	1	21	8	6	12	11	13	0	1	10	4	4	4	8	11	9	9	4	10	10	9	9	11	12	5	3	4	9	7	6	4	11	11	13	13	13	22
WD0013	12642	12776	0	0	0	0	0	0	0	0	0	0	0	0	0	0	0	0	0	0	0	0	0	0	0	0	0	0	0	0	1	0	0	0	0	0	0	0	0	0	0	0	0	0	0	0	0	0	0
WD0014	13302	13676	211	238	226	161	173	187	271	273	324	235	116	522	483	321	485	329	363	62	283	424	89	148	144	168	300	316	264	316	439	259	298	391	245	315	210	166	164	183	297	222	171	331	417	445	424	618	668
WD0015	13682	14161	168	190	141	111	123	118	175	202	228	171	111	376	343	250	313	311	270	39	209	287	87	102	136	113	159	183	168	208	314	140	183	233	214	187	122	97	134	125	205	162	110	158	315	273	276	333	448
WD0016	14183	16258	674	694	549	547	534	447	811	792	944	615	315	1242	1207	845	1141	902	943	132	796	1077	284	421	428	433	626	671	603	780	1053	637	775	946	683	731	474	384	428	374	728	511	440	677	1001	969	957	1376	1384
WD0017	16270	17442	260	272	268	152	237	181	300	323	330	278	104	616	509	328	479	431	486	49	337	450	122	159	181	153	260	190	288	174	495	284	345	360	320	294	164	180	226	219	319	220	199	317	534	437	380	434	492
WD0018	17539	17748	94	109	78	71	83	62	105	167	239	101	64	177	155	134	214	139	136	34	98	129	41	46	63	63	77	67	86	108	150	77	119	107	101	80	67	37	48	48	92	52	54	98	160	158	131	180	182
WD0019	17984	18574	165	219	182	133	151	134	224	292	437	158	108	319	332	249	344	278	252	39	211	270	84	125	93	104	159	249	171	297	251	155	195	241	189	193	142	91	126	104	166	151	110	183	274	238	299	491	440
WD0020	18577	19017	202	230	134	135	164	110	225	245	377	176	82	380	336	277	352	312	245	46	200	295	95	122	111	123	152	190	180	242	304	196	208	250	205	171	151	101	125	107	229	153	125	186	338	251	291	420	440
WD0021	19022	19675	347	401	273	326	299	229	434	570	775	351	192	706	571	481	676	591	489	72	372	555	175	228	275	235	323	325	317	513	598	327	444	473	400	327	276	180	215	176	380	234	239	303	548	453	552	731	816
WD0022	19688	20206	196	252	198	242	159	150	251	305	460	188	126	379	409	256	461	329	303	61	233	348	87	158	131	148	198	145	182	253	359	197	260	304	235	243	172	111	143	141	271	144	157	188	379	305	313	441	565
WD0023	20233	20634	208	344	247	277	190	165	348	362	642	226	149	453	476	328	522	414	386	64	289	395	123	163	138	171	191	217	187	215	355	225	276	349	302	293	197	147	163	159	298	209	192	272	428	401	310	543	534
WD0024	20693	29206	2959	3563	2553	2511	2283	2060	3740	4015	5835	3005	1679	5565	5713	3920	5652	4795	3885	769	3241	4226	1315	1771	1712	1832	2555	2954	2641	4058	4700	2320	3530	3906	3316	2732	2378	1483	2039	1742	3431	2052	1927	2746	4773	4241	4358	5908	6992
WD0025	29213	30175	2	6	4	6	3	7	10	21	7	5	5	17	13	8	9	14	3	2	5	3	1	3	3	2	7	3	6	8	17	8	13	8	5	4	3	4	3	2	11	4	4	11	14	8	12	9	18
WD0026	30201	30677	4	7	2	2	10	9	10	13	33	6	2	10	17	9	13	11	9	1	4	6	3	2	3	2	5	9	8	15	12	7	16	6	12	8	4	2	6	8	19	2	5	9	17	10	15	27	20
WD0027	30692	31168	37	49	22	24	33	27	48	76	89	52	18	72	69	50	68	68	55	6	31	49	15	25	19	24	34	36	38	62	55	33	44	28	47	36	26	11	22	13	41	25	25	30	63	48	74	68	89
WD0028	31467	32744	80	103	64	48	100	79	111	127	141	85	69	164	180	154	160	133	139	23	144	167	51	61	45	61	99	118	92	126	153	81	102	145	98	109	64	54	64	87	129	78	82	104	146	138	127	223	258
WD0029	32779	34050	193	227	175	169	161	169	286	272	288	196	95	377	402	253	373	334	293	33	226	310	94	95	101	102	162	213	187	311	323	185	252	255	222	228	158	114	120	135	265	176	167	243	372	378	349	493	468
WD0031	34458	34565	0	0	0	0	0	0	0	0	3	0	0	1	0	0	1	2	0	0	0	1	0	0	0	0	0	0	0	0	2	0	1	1	0	0	0	0	0	0	0	0	0	0	0	1	0	0	2
WD0032	34679	34954	2	1	4	8	2	1	6	11	7	6	1	11	7	6	7	5	4	0	4	3	0	2	1	1	6	3	2	8	9	10	10	10	3	4	1	2	2	0	5	4	2	3	4	6	4	5	6
WD0033	35323	36585	12	12	15	5	13	17	18	18	23	10	8	18	23	14	33	22	26	2	36	31	12	7	7	6	30	25	26	35	42	18	32	23	30	34	25	3	16	15	22	30	13	18	29	29	26	46	62
WD0034	36604	37257	4	1	8	1	3	2	7	7	4	5	4	17	11	9	32	9	40	0	69	63	13	18	6	10	37	37	43	47	72	34	26	40	58	64	32	11	40	36	65	33	27	40	38	56	40	77	64
WD0035	37671	38537	3	1	3	4	0	1	5	4	2	3	0	6	3	0	8	0	12	0	4	13	5	9	1	5	8	8	1	9	6	6	10	12	3	12	4	4	1	6	11	4	7	8	10	13	14	8	24
WD0036	38841	39767	58	69	51	35	36	46	79	79	89	53	27	101	102	59	100	92	85	11	61	86	21	39	27	24	41	76	49	82	93	41	57	74	56	40	41	25	33	33	58	35	36	51	82	69	72	109	154
WD0037	39757	40110	14	19	14	20	7	12	24	37	29	10	13	29	43	28	27	18	27	2	18	23	7	12	4	5	25	21	27	29	24	10	21	28	25	17	19	7	10	16	18	17	14	20	35	17	19	38	62
WD0038	40152	41414	61	45	42	24	41	30	71	88	95	41	23	90	72	54	78	65	59	13	50	48	14	25	29	31	50	48	44	82	80	53	56	56	36	38	27	28	27	25	60	24	31	43	65	70	87	130	143
WD0039	41420	43054	263	334	220	189	213	172	360	360	435	273	163	481	468	355	449	462	401	58	283	327	115	103	152	159	355	376	281	423	389	278	288	342	313	241	216	163	148	139	344	160	169	259	421	404	407	580	602
WD0040	43264	44382	84	90	82	39	95	59	146	153	154	99	44	150	133	95	179	91	107	16	70	106	25	42	35	50	42	51	71	54	108	67	72	102	68	50	43	41	33	39	80	53	57	59	97	111	94	110	120
WD0041	44606	45241	86	89	62	54	77	42	112	126	165	86	40	152	120	82	154	146	132	9	83	69	36	49	64	44	63	82	64	140	110	62	89	94	73	72	56	30	54	50	102	58	107	92	102	88	136	159	176
WD0042	45767	46177	12	15	13	1	19	13	18	37	38	22	5	38	33	33	35	23	21	5	23	43	15	11	10	11	16	31	17	20	41	23	18	27	25	19	15	7	13	9	25	22	15	26	37	34	38	39	51
WD0043	46174	46860	7	5	4	1	9	10	14	26	7	14	7	24	12	11	21	15	14	3	19	27	5	8	5	4	10	25	11	11	16	20	8	16	8	11	10	4	6	9	10	13	9	13	19	21	23	22	21
WD0044	46857	47198	5	7	8	1	6	9	3	8	6	5	10	7	8	13	16	7	6	3	8	10	3	3	4	2	16	8	10	4	6	10	7	11	10	9	4	2	2	5	4	4	4	9	7	14	10	14	16
WD0045	47309	47689	4	11	10	4	6	11	7	10	9	5	3	13	12	10	8	8	8	0	6	16	5	2	0	2	5	4	5	4	10	16	12	4	14	6	11	4	6	10	13	5	6	6	26	14	6	19	25
WD0047	49261	49668	3	5	2	0	2	3	7	4	3	0	2	1	11	2	5	4	5	2	5	3	0	1	0	0	4	4	2	8	7	1	3	4	2	0	2	3	4	2	4	4	1	2	6	4	6	1	15
WD0049	51062	51301	6	4	4	4	1	1	5	8	3	5	3	5	4	3	1	1	3	0	0	2	2	3	0	1	3	0	1	0	3	4	5	2	5	2	1	0	5	4	6	1	1	0	1	3	2	2	2
WD0050	51258	51515	13	9	5	2	3	5	11	12	9	12	5	12	10	7	8	8	9	0	5	5	3	5	1	0	6	3	3	5	7	10	6	2	12	5	2	0	4	7	7	2	2	3	6	9	8	9	10
WD0051	51493	51834	0	0	1	0	1	0	0	3	1	1	0	0	2	0	0	0	1	0	0	0	0	1	0	1	0	1	0	0	0	0	0	2	0	0	0	0	0	0	0	0	0	0	1	1	0	0	2
WD0052	51846	52043	11	9	16	2	10	17	17	21	8	6	11	17	14	17	10	17	16	4	15	10	4	10	7	2	9	8	6	13	12	7	15	9	26	7	18	5	9	4	19	10	9	11	19	22	22	31	31
WD0053	52111	52752	35	48	32	44	24	25	43	43	41	34	27	84	68	37	44	46	50	11	32	61	12	14	12	15	47	53	37	49	49	23	44	64	37	35	30	17	25	27	48	22	22	40	55	78	86	100	115
WD0054	52849	54351	241	346	276	193	246	218	393	435	495	303	115	584	578	390	594	504	413	66	380	444	135	172	176	176	271	326	331	442	494	253	360	393	311	313	231	179	212	245	395	240	213	317	512	515	456	649	808
WD0056	55045	56232	13	13	12	10	8	12	14	15	25	17	3	39	30	11	28	21	20	0	17	20	10	10	11	6	9	6	17	15	21	14	10	19	12	12	9	5	10	10	21	12	8	10	28	28	19	37	57
WD0057	56293	56598	26	38	38	11	21	31	41	60	56	36	11	60	81	59	61	46	53	3	40	59	11	19	15	19	48	34	35	57	46	38	56	58	43	50	27	21	29	24	36	21	22	34	87	64	63	93	122
WD0058	56598	56924	31	36	30	17	22	27	38	51	42	26	8	46	75	41	49	37	45	8	33	49	19	20	11	10	38	42	37	37	50	31	38	51	25	26	26	18	20	19	36	21	16	53	55	42	60	79	81
WD0059	56994	57566	44	60	43	32	42	32	51	89	85	41	20	96	85	41	75	63	64	3	34	46	16	28	25	22	44	54	42	76	64	42	65	84	45	56	37	17	23	24	61	46	33	45	87	79	88	108	125
WD0060	57579	60095	123	147	91	92	85	86	155	185	240	113	49	204	189	142	200	204	145	29	115	150	51	64	47	63	101	109	101	188	187	118	148	159	102	100	86	58	60	72	172	71	60	130	202	194	215	257	285
WD0061	60224	60859	10	11	11	8	16	8	16	20	24	21	4	24	19	15	30	21	22	1	10	20	8	16	7	8	33	19	44	34	87	24	44	53	47	39	35	20	49	40	78	46	50	55	98	108	101	135	243
WD0062	61230	61331	4	3	1	1	2	2	2	3	5	1	2	4	6	3	5	0	2	0	6	1	1	4	1	0	2	1	5	3	4	1	5	8	2	1	1	0	5	1	4	2	3	2	12	10	22	16	23
WD0064	62503	63210	46	41	50	26	36	57	67	75	60	48	14	83	127	81	95	78	73	8	56	103	41	45	18	35	55	69	56	54	78	63	48	57	54	59	52	43	47	33	62	40	36	68	83	90	93	136	151
WD0065	63203	63514	154	196	155	110	152	108	246	277	253	150	76	347	317	217	307	219	249	34	240	284	75	108	84	104	232	252	254	323	451	213	318	343	322	312	228	164	183	199	327	234	203	298	445	485	425	679	763
WD0066	63661	64116	153	164	129	86	127	100	191	207	273	122	64	275	213	187	284	209	217	44	146	236	67	100	76	108	130	120	137	153	231	129	187	206	163	145	120	75	95	113	187	129	122	147	227	242	271	328	435
WD0067	64127	64585	126	211	140	97	119	106	198	217	277	133	62	304	300	205	290	236	224	35	182	311	83	94	91	89	156	153	161	189	245	138	208	267	200	203	144	112	116	117	233	168	123	203	274	278	285	385	497
WD0068	64715	65938	158	227	186	107	136	146	252	359	334	163	94	377	367	276	367	263	251	33	216	371	104	128	110	114	224	260	201	304	328	162	238	277	267	210	175	118	167	139	300	173	168	249	364	420	440	530	700
WD0069	65958	66533	43	81	73	49	39	51	78	113	142	52	56	134	148	107	136	131	150	14	90	93	37	47	30	32	96	98	82	115	120	90	99	118	91	86	53	36	55	43	102	71	60	83	165	124	147	242	258
WD0070	66610	67188	23	20	18	16	17	7	19	31	26	18	7	31	50	20	27	27	31	5	13	21	6	10	8	12	20	28	11	31	32	23	19	30	15	21	8	12	10	8	31	20	15	19	38	37	26	36	29
WD0072	67587	67694	1	0	0	0	0	1	0	0	0	0	0	0	1	0	1	0	0	0	0	0	1	0	0	0	0	0	0	0	0	3	1	0	0	0	0	0	0	0	0	0	0	2	1	0	1	0	1
WD0073	68396	70798	20	24	17	1	19	7	26	35	14	28	6	46	53	34	35	38	37	3	44	52	15	20	10	11	37	17	27	39	53	36	47	39	33	33	35	19	33	23	49	26	24	39	62	49	47	72	73
WD0074	70932	71258	2	12	9	2	8	9	15	20	20	11	15	14	13	13	18	8	7	2	7	13	1	7	1	4	9	10	5	12	18	8	15	14	4	7	6	4	13	5	10	11	10	15	11	14	13	29	32
WD0075	71248	71340	0	0	0	0	0	0	0	0	0	0	0	0	0	0	0	0	0	0	0	0	0	0	0	0	0	0	0	3	0	0	0	0	0	0	0	0	0	0	0	0	0	0	0	0	0	0	0
WD0076	71395	71877	10	9	9	0	5	7	10	14	6	4	11	12	20	7	15	17	14	0	7	17	3	2	5	3	4	11	17	17	17	13	16	11	16	15	4	5	8	13	16	8	3	18	26	25	19	26	42
WD0077	72249	72659	1	1	1	1	3	0	0	2	4	1	0	4	3	3	2	3	2	0	0	4	1	1	0	1	1	1	1	7	2	2	1	2	4	2	2	0	2	1	4	1	0	3	0	6	2	10	1
WD0078	72634	73023	15	23	10	5	20	4	10	26	39	8	7	22	17	9	25	13	12	1	7	14	5	3	5	3	9	10	26	24	15	5	15	17	10	8	13	1	6	8	14	8	11	21	14	15	24	40	40
WD0079	73059	73874	23	25	25	14	15	15	38	36	45	16	4	34	32	22	42	44	33	12	40	32	11	18	8	8	35	33	51	36	52	37	31	47	31	44	22	12	29	16	35	29	18	29	47	50	48	60	69
WD0080	74176	74280	21	13	12	8	14	10	15	35	22	12	5	29	21	22	16	17	24	5	11	10	10	16	10	5	10	16	17	9	17	15	13	16	24	21	9	2	9	6	11	11	11	13	26	30	19	35	52
WD0082	75578	76705	53	61	45	46	43	50	76	61	81	49	25	115	122	62	100	78	78	9	71	83	34	21	24	28	38	88	57	82	92	67	94	98	85	73	53	37	53	36	68	60	41	71	141	115	99	192	192
WD0083	76813	77628	3	6	1	1	0	8	3	5	6	7	0	9	7	5	11	5	6	2	8	9	10	11	2	6	13	26	25	25	36	16	17	38	20	26	19	6	15	20	33	15	22	27	35	37	51	88	99
WD0084	77726	77830	1	1	1	0	0	1	1	0	1	2	0	0	1	1	0	0	4	0	0	2	0	0	0	1	2	1	0	1	0	1	0	1	0	0	0	0	0	0	0	0	0	3	1	1	1	2	1
WD0085	77862	78647	54	73	61	28	51	38	90	85	97	43	31	127	133	60	109	91	75	8	65	112	26	30	30	31	52	83	63	84	87	70	84	93	63	97	43	35	33	39	80	47	48	71	100	90	109	174	173
WD0086	78664	80169	50	68	48	33	40	42	93	99	78	52	31	116	97	69	106	86	72	4	78	92	29	45	26	26	54	55	57	78	99	48	65	79	58	60	42	45	25	47	91	52	45	67	103	96	88	134	157
WD0089	81378	82862	156	209	166	145	122	121	224	251	246	159	90	332	330	228	342	267	268	37	179	277	92	114	91	98	179	201	191	247	298	183	235	255	186	217	129	115	114	124	207	140	130	244	311	315	288	415	473
WD0090	82988	83848	31	29	12	4	25	9	22	41	62	21	15	42	36	17	56	27	23	8	19	55	14	22	18	13	30	27	15	41	29	32	27	27	25	20	16	13	8	11	28	19	16	12	29	35	35	48	60
WD0091	83976	84704	38	53	41	32	26	21	60	71	69	52	24	93	97	56	72	70	54	10	52	70	24	35	21	29	33	56	46	81	79	59	68	89	55	45	40	20	26	31	47	31	24	36	85	51	75	94	108
WD0092	84779	85867	18	13	8	13	9	4	20	9	11	12	4	15	17	19	16	15	9	3	10	19	6	5	3	2	8	10	5	15	19	7	12	7	11	8	10	5	4	7	5	5	4	13	17	21	19	17	24
WD0093	85929	86303	13	12	19	8	9	11	26	13	17	16	4	29	24	16	34	15	17	5	17	26	3	11	4	7	20	16	13	23	13	18	9	15	18	14	9	8	7	7	14	6	6	20	19	26	22	28	32
WD0094	86633	87280	37	43	38	35	25	25	37	42	54	37	16	62	81	33	60	46	34	7	32	35	10	12	8	14	29	44	48	44	74	35	45	53	35	43	36	23	34	24	56	35	28	40	62	56	57	103	111
WD0095	87366	88313	14	28	25	19	14	11	24	21	31	16	10	38	33	15	15	22	20	4	19	18	9	4	8	6	23	25	24	30	29	19	23	30	18	32	20	5	8	10	32	16	9	22	35	28	35	56	54
WD0096	88294	89052	13	16	13	8	8	7	24	18	20	12	8	25	34	17	25	22	14	2	12	13	4	8	3	5	20	18	22	24	20	12	16	26	19	16	8	7	6	8	23	8	17	17	24	27	25	27	38
WD0098	90714	91820	22	23	30	6	16	18	30	28	36	33	16	39	59	32	35	27	44	9	21	40	13	10	10	11	20	25	43	31	38	19	29	31	37	39	29	20	14	28	32	20	21	22	50	38	43	57	62
WD0099	91920	92234	29	26	28	15	22	12	27	65	50	29	15	45	57	33	63	46	37	15	28	41	12	25	10	10	20	34	30	36	47	24	22	32	36	22	26	15	20	14	40	21	25	32	42	52	49	57	94
WD0100	92251	92595	22	20	20	13	18	12	16	32	35	16	5	37	29	30	36	20	22	4	14	20	7	11	7	9	15	12	6	25	34	15	24	18	21	15	7	6	14	15	18	3	11	16	31	25	33	33	40
WD0102	93139	93423	1	0	0	0	0	0	0	1	0	0	3	2	4	1	0	1	0	0	0	0	0	1	1	0	1	0	0	0	2	0	1	0	0	0	0	0	1	0	0	0	0	0	1	1	1	2	0
WD0103	94147	97287	158	172	132	134	100	113	186	204	292	161	88	318	291	213	267	236	228	36	180	228	56	88	98	98	150	204	164	226	278	130	220	235	205	188	108	79	108	110	177	119	113	160	249	271	280	344	430
WD0105	97422	100007	202	246	157	171	157	136	249	294	341	211	129	387	379	274	395	326	263	51	258	284	78	122	105	133	182	192	192	295	306	178	239	264	209	197	138	91	134	107	247	154	144	208	370	343	325	380	460
WD0106	100022	100525	82	111	104	49	90	78	126	141	132	69	24	173	149	95	145	112	99	13	111	135	44	38	48	44	69	115	80	126	139	80	103	121	119	87	58	53	60	51	83	60	56	80	132	146	118	211	247
WD0107	100690	101340	34	46	38	36	28	22	44	76	76	38	5	67	67	49	62	41	58	3	50	78	19	34	20	21	35	46	44	54	81	41	55	57	43	51	38	22	35	27	52	37	31	53	62	77	85	112	120
WD0108	101358	102053	26	28	14	8	10	22	21	58	83	35	8	41	45	33	52	25	38	6	16	29	16	14	12	12	23	28	16	39	41	17	26	21	20	19	17	6	13	7	33	23	13	19	23	43	33	56	64
WD0109	102098	102706	58	63	61	39	50	46	85	94	109	56	40	128	118	71	124	82	77	16	60	107	32	46	28	47	57	102	70	82	104	61	69	79	49	66	38	33	37	46	90	51	50	69	99	133	104	149	205
WD0110	102737	102997	5	11	4	4	5	8	13	12	1	8	0	11	11	6	13	11	12	2	3	6	3	7	5	2	5	5	8	7	15	4	11	10	5	7	4	4	2	2	10	4	6	7	7	20	9	13	28
WD0111	103297	103419	0	0	0	0	0	0	0	0	0	0	0	0	0	0	0	0	0	0	1	0	0	0	0	0	0	0	0	0	0	1	0	0	0	0	0	0	0	0	0	0	0	0	0	0	0	1	0
WD0112	103515	105902	320	351	325	193	268	240	451	631	769	363	189	685	638	503	665	485	470	69	363	570	183	249	215	202	290	404	311	502	458	307	391	427	316	301	232	187	189	195	361	222	243	355	565	540	504	776	852
WD0113	105996	106253	12	10	9	2	12	18	11	31	15	10	2	20	15	17	17	13	15	3	10	13	1	6	2	3	9	6	13	11	19	11	20	10	13	6	7	7	10	2	24	3	7	9	14	17	11	14	24
WD0115	107885	109213	11	18	13	8	5	13	8	22	26	16	9	23	32	15	21	11	23	1	18	21	5	4	0	7	14	17	21	17	34	16	20	27	17	14	8	9	15	5	22	17	15	11	23	28	31	41	55
WD0116	109315	110595	62	60	31	30	38	35	80	73	105	57	31	113	103	85	90	82	90	15	59	72	28	37	45	38	66	62	53	84	74	56	89	84	66	56	48	39	42	36	74	38	43	71	81	90	97	156	145
WD0117	110621	111049	45	52	60	46	48	50	84	61	73	55	29	108	127	60	82	81	70	15	54	80	22	26	20	26	51	61	62	93	87	56	84	87	55	51	37	23	38	22	92	39	40	48	86	72	107	138	166
WD0118	111135	111284	0	0	0	0	0	0	0	0	0	0	0	0	0	0	0	0	0	0	0	1	0	0	0	0	0	0	0	0	0	0	0	0	0	1	0	0	0	1	0	0	0	0	0	0	0	0	0
WD0119	111495	111983	10	9	8	1	7	6	13	13	20	5	3	31	27	14	32	20	81	6	82	143	254	388	72	32	208	171	317	247	497	142	230	229	286	228	289	153	451	302	889	531	244	283	372	317	177	249	309
WD0120	112139	114253	32	51	29	16	19	29	46	76	66	35	12	64	80	46	68	61	47	1	34	46	14	20	8	19	29	37	20	43	42	33	34	53	43	40	23	11	31	24	44	48	41	49	68	79	55	93	95
WD0121	114254	114532	6	6	8	4	7	5	11	30	13	7	0	10	12	6	12	6	18	0	8	13	4	6	3	2	6	15	7	7	12	10	9	10	17	9	7	1	6	8	14	4	8	5	15	20	20	33	15
WD0122	114704	114979	17	23	13	30	14	13	13	38	13	21	9	31	39	31	26	27	27	5	24	42	22	22	18	13	27	23	22	17	40	11	33	24	22	20	16	6	14	18	33	16	20	29	31	23	33	43	49
WD0123	114970	115203	36	67	56	22	43	45	69	138	94	70	29	121	117	90	109	85	103	12	78	140	52	80	31	43	72	81	73	77	112	74	89	99	71	76	73	49	56	60	125	64	58	83	95	123	106	210	206
WD0124	115275	115586	15	19	17	5	10	12	19	44	31	16	6	43	22	12	23	31	19	4	21	18	10	15	9	11	19	13	14	20	38	16	23	22	13	20	9	2	8	7	19	19	16	13	34	21	26	32	46
WD0125	115567	115800	44	47	41	17	29	26	54	74	81	50	12	93	74	39	59	55	58	4	70	109	41	54	21	42	66	54	68	66	102	71	69	103	48	59	47	32	40	51	96	71	41	71	79	96	98	150	193
WD0126	115887	116159	7	15	14	9	19	10	23	44	34	9	4	25	31	19	16	9	10	2	15	21	5	12	9	6	11	18	17	17	20	12	20	15	6	15	15	5	9	8	17	15	14	16	22	12	24	29	28
WD0127	116161	116379	35	50	58	13	47	38	55	103	70	47	13	84	91	58	100	49	56	9	50	109	39	54	28	37	54	79	101	65	103	67	49	76	64	65	49	36	53	31	96	63	36	87	94	93	110	179	168
WD0128	116580	117017	21	38	29	23	26	25	38	55	79	31	6	58	55	37	69	40	57	10	27	35	13	34	10	12	27	38	33	34	60	27	42	58	39	33	22	12	26	17	51	18	26	38	57	41	58	89	100
WD0129	117503	118093	29	38	28	22	30	24	43	45	49	31	9	57	53	27	63	37	55	7	14	31	10	12	7	17	29	46	32	44	47	40	45	45	34	35	30	19	26	24	48	22	24	27	62	51	53	101	89
WD0130	118151	118747	30	40	29	32	23	18	37	51	35	24	12	69	69	38	66	48	47	9	37	50	15	30	31	23	27	35	28	50	69	34	46	41	56	45	34	16	43	23	43	34	19	38	72	64	66	93	114
WD0131	118929	120659	6	11	11	2	5	7	14	13	8	13	7	12	24	10	17	16	7	1	10	13	3	6	3	4	3	15	9	8	17	19	11	8	13	10	6	9	3	4	13	9	6	9	17	14	10	20	17
WD0132	120806	121849	49	50	45	21	39	37	67	80	79	58	30	107	86	57	99	83	69	9	63	95	21	40	27	33	52	50	60	88	88	49	60	73	58	58	41	33	31	40	62	43	34	60	91	85	90	124	115
WD0133	121850	123142	33	39	16	18	27	30	54	64	77	43	15	61	50	38	50	46	48	5	35	23	5	17	15	15	21	45	21	39	39	29	27	31	20	16	18	14	16	5	41	20	13	27	54	36	41	65	69
WD0134	124163	124465	91	119	90	89	96	76	112	125	185	98	51	191	129	106	211	143	114	35	93	192	48	79	66	71	87	74	103	50	163	125	121	169	100	134	69	69	63	59	108	97	64	102	140	165	156	208	199
WD0135	124476	124745	81	130	80	73	81	81	124	106	154	77	66	211	168	115	183	140	132	38	82	138	44	73	35	63	102	64	96	122	161	70	127	161	123	102	62	53	55	65	121	81	60	109	161	194	167	168	240
WD0136	124889	126061	84	95	97	75	56	56	117	132	114	90	40	173	149	114	145	122	121	11	82	108	53	53	48	52	71	111	89	135	130	98	101	97	83	77	51	43	49	28	92	58	60	92	131	175	144	204	231
WD0137	126290	126670	5	5	6	7	6	6	20	11	9	8	1	20	20	9	10	8	10	3	6	17	2	5	5	1	9	7	12	6	14	11	11	7	12	14	11	8	10	11	18	7	15	22	24	17	15	24	31
WD0138	126781	127122	6	10	6	0	4	4	9	14	8	11	3	19	11	13	20	11	11	0	6	9	4	3	1	1	3	5	13	6	14	4	16	12	12	13	5	4	9	2	13	7	5	10	11	15	18	20	26
WD0139	127119	127790	5	8	7	2	3	5	8	15	5	5	2	13	10	4	12	3	2	1	4	4	0	2	3	0	3	10	14	14	15	8	16	8	7	12	5	2	10	0	12	3	6	6	7	12	13	13	14
WD0140	127835	128494	4	1	2	5	1	2	5	6	1	2	0	7	13	2	1	1	2	0	2	2	0	1	1	3	2	4	4	3	10	5	3	5	4	2	4	2	3	8	4	2	6	0	1	6	8	1	7
WD0141	128542	129369	110	110	90	34	78	80	153	167	159	93	68	216	217	170	229	177	183	29	140	233	69	106	71	83	122	160	130	163	194	115	139	174	147	154	135	78	115	109	153	106	83	162	237	247	245	322	390
WD0142	129370	129858	15	29	12	18	14	18	26	36	37	13	7	43	30	13	31	21	17	6	10	28	7	13	12	17	17	22	16	28	28	15	24	22	16	14	6	7	7	13	18	12	4	28	11	29	27	40	33
WD0143	129903	130370	1	2	2	0	2	3	5	6	2	3	3	5	6	6	3	4	5	0	1	2	0	2	0	0	1	6	4	6	3	1	3	6	1	5	5	1	0	3	5	3	1	1	7	6	9	10	10
WD0146	131554	132978	97	87	98	53	67	76	144	109	205	117	51	176	185	123	180	114	114	20	114	150	29	51	57	55	89	98	93	152	159	87	117	123	102	102	61	44	54	52	108	76	59	105	141	136	154	217	221
WD0147	133174	136038	10	16	15	7	8	3	17	19	13	10	5	23	16	11	22	21	21	1	10	17	7	6	6	7	17	16	14	14	24	16	26	23	19	15	11	2	13	11	19	13	15	17	32	28	32	36	49
WD0148	136130	136549	7	17	12	4	7	15	20	20	20	11	0	18	19	11	22	11	10	1	5	11	3	4	1	5	9	4	8	12	9	10	17	9	9	12	13	5	7	11	11	8	10	14	23	20	26	21	40
WD0149	136556	137929	95	115	84	60	63	82	118	138	223	116	66	150	170	116	208	167	151	17	104	114	44	46	51	53	83	101	90	141	136	69	102	141	90	91	56	45	63	60	114	57	72	100	148	151	163	246	286
WD0150	137922	138578	139	151	118	91	114	92	184	203	283	138	73	224	248	152	258	229	153	34	146	212	66	86	69	82	124	158	121	184	221	125	130	177	131	155	96	59	91	81	172	106	96	163	223	223	245	351	340
WD0151	138669	139325	96	116	88	92	87	74	131	123	189	85	65	179	195	92	177	176	119	25	94	127	40	52	38	38	87	128	99	182	174	96	129	110	107	94	80	49	52	49	148	105	82	97	147	143	178	246	294
WD0152	139492	139659	165	160	131	71	94	86	159	177	150	88	52	270	223	155	208	159	137	25	149	207	35	61	36	61	202	176	195	218	289	124	156	249	166	173	115	106	103	112	201	151	105	188	300	398	401	583	693
WD0153	139788	140561	40	57	40	25	45	40	60	62	71	48	24	92	91	55	85	62	61	10	47	74	17	20	22	30	41	49	56	70	78	42	36	69	45	50	30	24	29	29	67	36	24	48	76	78	79	118	124
WD0154	140887	142704	36	43	25	11	20	25	49	57	69	26	13	52	58	31	54	46	26	4	29	27	8	17	6	20	25	28	24	50	33	22	33	34	20	12	27	12	16	16	28	24	25	25	38	35	39	60	76
WD0155	142688	144805	124	127	124	95	116	112	163	236	220	145	67	232	272	154	276	216	183	22	132	198	61	66	65	84	139	134	124	149	219	108	143	181	151	145	111	65	104	80	174	112	113	165	232	227	224	385	365
WD0156	144809	145648	102	119	90	52	77	81	127	169	211	100	31	175	199	117	195	128	157	14	102	129	44	56	41	52	93	107	105	116	159	97	123	141	108	102	70	48	67	64	101	85	78	108	137	167	154	223	270
WD0157	145693	146421	136	139	125	102	128	107	151	261	345	125	66	256	233	177	257	208	225	48	173	279	84	132	78	103	141	181	148	231	228	157	156	226	151	165	109	85	98	81	183	119	104	159	218	261	252	438	433
WD0158	146598	147593	49	69	45	71	59	40	80	108	111	64	12	98	79	70	113	83	63	9	59	38	15	22	25	21	35	42	36	82	69	25	55	68	39	29	26	16	22	16	35	23	21	38	48	53	59	79	93
WD0159	147586	148611	103	131	86	81	74	79	125	179	253	106	44	182	159	91	179	136	105	20	96	162	34	69	45	68	74	123	85	157	164	88	114	135	79	104	66	53	60	58	133	75	65	117	147	165	138	224	229
WD0160	148595	150643	273	335	205	156	196	192	367	420	458	251	157	549	466	329	527	393	363	54	292	368	96	181	155	157	216	229	243	326	377	208	281	312	223	263	146	144	149	163	290	235	156	264	401	399	363	490	543
WD0161	150649	150861	61	76	64	47	69	65	106	97	93	68	31	139	154	98	164	109	136	19	95	175	34	63	48	57	97	114	74	80	143	105	111	124	114	122	76	51	68	79	136	87	74	113	140	172	148	223	229
WD0162	150928	151134	0	0	1	0	0	0	0	1	1	0	0	0	1	0	0	0	0	0	0	2	0	0	0	0	1	2	0	0	0	0	1	2	0	0	1	0	1	0	1	2	0	1	4	1	0	0	6
WD0164	151796	152617	93	124	101	58	79	93	145	157	195	93	55	183	214	155	182	158	147	16	135	172	41	57	45	48	101	132	122	183	193	134	126	168	128	118	86	80	106	74	157	118	86	128	220	197	229	285	359
WD0165	152607	153146	46	56	44	34	42	31	70	75	100	56	25	84	100	62	76	90	76	8	47	84	25	29	20	21	117	85	63	128	110	80	89	94	75	64	54	43	52	24	78	55	48	52	109	88	95	167	173
WD0166	153285	154523	59	86	68	54	83	51	96	144	105	71	29	135	130	83	126	101	117	15	91	117	32	49	29	29	80	108	100	97	129	64	111	110	80	75	64	32	53	44	109	73	56	77	134	152	163	211	214
WD0167	154656	155438	94	125	103	93	80	93	155	134	179	96	60	188	232	133	194	164	184	29	159	216	74	73	54	62	139	189	125	166	207	113	135	153	124	132	99	62	69	67	156	108	87	140	228	228	237	257	323
WD0168	155466	156713	15	15	11	10	12	10	16	25	34	13	6	28	30	14	16	9	14	4	27	13	3	12	6	7	5	13	16	23	27	11	14	16	20	14	9	7	8	5	17	20	19	9	25	25	18	42	46
WD0170	156927	157871	20	18	19	15	16	12	27	21	23	12	5	27	44	22	41	38	22	2	29	29	7	12	9	5	28	25	34	31	43	18	31	31	27	31	22	14	20	22	30	26	21	29	42	40	50	55	70
WD0171	157868	158179	6	8	4	0	3	9	12	20	5	3	0	14	10	6	18	14	9	0	7	18	4	9	4	6	7	6	5	10	8	8	12	8	18	6	6	0	6	4	12	9	4	7	7	12	16	20	19
WD0173	158480	158779	15	33	19	2	19	24	45	36	30	20	15	51	47	34	55	26	22	7	28	55	7	10	4	15	36	29	24	64	35	30	29	39	25	39	18	25	15	20	32	21	19	21	45	54	44	66	60
WD0174	158925	159536	195	194	159	102	136	132	226	276	282	144	107	302	359	228	274	244	208	43	176	314	88	96	77	104	142	161	144	236	229	122	208	189	198	151	143	84	99	91	218	100	116	177	223	238	262	328	381
WD0175	159536	160084	30	24	8	14	15	13	26	39	52	19	8	43	41	28	36	30	33	5	22	26	14	18	18	17	13	13	13	18	34	11	26	28	25	12	20	10	9	7	32	7	16	26	32	24	27	30	34
WD0176	160087	161049	1	1	4	1	2	1	1	3	5	1	0	2	1	2	5	1	4	0	1	2	0	3	2	6	1	1	3	0	4	1	4	3	2	2	4	0	0	2	2	0	2	2	7	2	4	6	5
WD0177	161492	162640	18	18	13	13	8	13	33	19	38	12	9	26	28	20	38	21	20	5	21	33	9	8	4	5	10	14	15	21	28	14	16	16	13	19	17	8	11	11	17	15	11	15	38	22	28	34	54
WD0178	163209	163733	1	0	0	0	0	1	1	4	0	2	0	10	3	4	7	4	20	4	36	59	20	49	5	5	59	34	62	44	76	24	43	57	72	70	29	25	47	41	92	87	56	74	69	87	79	129	150
WD0179	163808	164830	31	36	23	16	22	23	40	36	56	32	19	50	51	36	71	32	36	5	31	33	14	12	19	15	31	29	20	49	45	24	30	37	27	22	19	8	21	18	26	21	11	21	35	46	38	54	38
WD0180	164838	165248	33	31	28	15	19	20	46	55	55	38	22	53	53	37	46	44	46	9	36	52	17	23	10	14	30	53	47	49	49	31	27	51	28	35	28	26	21	19	42	34	22	36	51	52	58	79	107
WD0181	165245	165751	17	12	12	2	5	6	18	22	15	16	4	18	16	12	14	14	16	0	17	24	6	9	2	4	12	20	15	16	13	14	12	28	8	20	8	13	9	8	14	10	7	19	18	24	19	26	41
WD0183	166849	168210	225	223	171	131	183	150	283	293	310	235	93	440	386	291	370	302	307	39	210	317	89	145	100	128	176	202	159	225	268	162	226	236	192	206	149	107	144	122	242	148	120	165	335	324	314	380	480
WD0184	168343	168552	7	1	5	3	6	2	5	9	7	6	3	9	8	3	7	7	3	0	10	8	2	1	4	1	2	6	1	3	6	2	5	10	5	7	5	4	5	8	9	6	5	3	5	11	8	13	10
WD0185	168604	169191	14	15	18	25	11	18	25	27	21	18	14	30	39	18	20	30	15	6	21	32	8	9	9	9	18	19	16	36	25	15	20	32	31	24	12	22	11	9	19	22	15	23	33	42	33	52	49
WD0186	169487	170665	28	21	17	16	21	23	26	23	35	25	6	53	42	29	42	39	41	3	19	34	4	18	11	11	22	34	25	49	33	30	22	38	30	29	21	16	18	21	30	25	19	26	33	44	32	66	61
WD0187	170703	170837	0	0	1	0	1	1	2	1	0	0	0	0	0	0	0	1	0	0	0	0	0	0	1	1	1	0	0	0	0	0	0	2	0	1	0	1	0	0	0	1	0	0	2	0	0	0	1
WD0190	171550	174012	57	54	38	20	39	21	59	57	77	37	14	71	89	63	72	64	52	1	56	54	15	20	15	35	45	36	50	78	86	37	76	53	56	49	30	31	26	32	58	36	34	62	78	72	75	95	125
WD0191	174320	175126	16	17	14	6	15	14	29	38	34	18	7	45	42	32	49	36	49	5	35	62	32	41	18	34	37	57	56	58	71	29	43	52	62	63	86	61	50	44	106	65	60	76	76	82	78	106	128
WD0192	175312	175494	25	15	20	10	20	16	29	39	38	19	7	40	38	20	35	20	29	7	20	47	15	15	4	13	14	23	17	17	26	11	19	24	21	16	16	8	14	14	25	11	15	24	24	22	24	48	38
WD0193	175518	175631	42	26	18	20	30	33	58	83	73	40	11	92	86	31	95	54	56	12	38	109	21	40	11	21	40	62	46	75	64	41	42	69	53	54	41	31	25	31	75	30	37	67	67	72	75	129	121
WD0194	175892	176599	2	0	0	0	2	0	1	0	0	2	1	2	1	1	2	3	2	2	6	4	2	6	3	0	7	6	5	1	8	3	3	7	2	7	6	3	6	8	7	10	1	5	11	11	8	2	11
WD0195	176632	178194	72	87	69	59	53	66	112	101	132	60	42	133	138	93	126	119	103	11	57	107	28	38	26	39	75	86	62	111	122	80	94	108	70	77	50	38	42	45	86	76	53	68	141	148	139	171	196
WD0196	178385	178489	0	1	1	0	1	0	5	1	6	2	0	1	0	0	1	0	0	0	0	0	3	0	2	1	0	0	0	1	0	0	0	4	0	0	1	2	0	0	1	0	0	1	0	1	1	1	2
WD0197	179173	180957	125	155	105	97	105	95	181	162	249	129	72	256	251	150	229	218	175	28	168	229	55	90	60	74	144	154	133	220	271	143	216	202	187	153	117	53	88	87	183	106	110	160	220	228	249	299	379
WD0198	181016	182092	60	70	62	29	61	47	87	88	109	38	29	142	114	67	121	100	103	17	98	140	25	47	22	36	88	110	78	114	146	91	102	115	96	109	68	43	55	48	113	68	66	94	132	143	136	227	250
WD0199	185452	185715	27	23	18	8	15	18	24	22	17	22	7	36	24	17	26	27	32	4	17	26	5	6	5	8	18	13	18	6	30	14	24	43	13	22	5	6	10	8	19	11	12	12	24	28	21	29	36
WD0200	185801	185938	5	3	1	2	2	0	4	7	7	2	6	13	2	3	9	8	8	0	0	7	2	2	1	1	3	3	3	7	8	2	7	10	6	1	2	1	3	2	3	1	4	2	2	5	4	7	7
WD0201	186144	186278	32	29	39	25	30	17	42	62	50	56	11	78	73	66	85	65	56	8	49	85	16	24	16	28	36	59	39	78	50	39	37	64	60	72	49	25	27	43	56	44	28	45	74	87	81	124	137
WD0202	186566	187474	50	35	22	7	20	29	42	42	68	34	17	49	58	32	51	37	38	13	31	41	11	14	18	13	37	36	28	52	51	29	49	50	31	42	29	10	25	17	44	17	26	27	59	50	56	82	106
WD0203	187576	189003	264	385	222	204	251	194	366	395	411	303	159	580	491	374	541	352	398	86	282	444	134	174	180	187	248	280	282	325	444	251	353	362	308	292	223	154	165	167	322	237	188	296	396	441	451	626	631
WD0204	189016	189360	45	55	45	77	46	33	64	84	171	50	27	102	78	60	140	75	65	7	46	72	23	32	34	27	28	57	36	69	64	50	69	64	35	59	35	10	29	33	43	50	31	66	63	67	70	137	118
WD0205	189494	189601	7	5	7	5	5	3	10	19	27	7	4	11	13	5	21	13	11	0	3	5	1	5	3	2	6	6	4	6	4	10	9	7	6	7	4	1	2	4	7	5	4	5	13	6	13	14	13
WD0206	189748	189966	1	0	0	0	2	2	2	0	4	2	4	0	3	2	5	3	4	0	6	10	3	8	2	1	12	7	3	8	4	3	4	13	7	10	6	5	6	4	14	7	6	9	6	7	6	9	11
WD0208	191146	191856	17	18	21	8	9	22	19	22	41	18	10	32	58	28	44	41	34	5	22	30	5	7	5	3	22	27	29	39	50	19	24	54	34	21	14	19	25	13	40	22	18	35	44	43	65	70	90
WD0209	192137	192760	11	22	18	13	14	11	15	20	44	13	10	31	28	17	32	27	29	4	18	34	12	10	10	13	14	24	11	26	16	19	10	19	25	17	18	7	5	8	14	14	9	13	17	30	22	47	36
WD0210	192755	193330	20	24	17	17	19	12	20	50	48	28	7	53	35	26	43	36	24	3	18	32	8	9	13	14	19	29	24	45	44	16	26	26	24	28	17	8	11	5	26	17	14	17	40	29	44	41	66
WD0211	193330	194475	107	127	105	97	89	103	141	129	163	100	66	213	239	168	211	171	164	28	113	187	46	56	52	46	103	160	107	232	239	92	158	176	168	142	105	53	87	76	217	113	104	141	214	230	263	319	393
WD0212	194589	195578	62	90	77	80	65	61	103	82	157	76	62	158	197	110	144	141	118	19	94	136	30	41	31	34	77	107	88	142	167	91	112	130	100	114	80	41	72	62	130	75	57	95	163	178	183	226	280
WD0213	195710	196048	25	25	27	13	33	31	48	46	48	25	15	55	68	41	49	33	38	3	46	70	12	24	12	14	36	50	41	65	71	37	57	50	46	41	32	31	27	23	51	36	24	37	58	65	77	79	94
WD0214	196746	197315	4	4	3	0	2	0	0	6	4	6	9	7	6	0	4	4	5	0	4	3	2	3	1	2	4	2	4	2	5	6	2	7	1	3	0	0	1	1	5	0	4	4	6	4	5	6	6
WD0215	197426	197767	5	8	7	4	6	2	6	19	8	10	2	13	22	18	18	10	8	3	6	21	6	3	3	3	15	17	13	13	17	1	8	12	8	11	4	2	9	3	13	8	5	8	20	19	8	13	37
WD0216	197878	198258	7	5	4	5	3	6	13	8	7	8	6	10	14	10	12	16	6	1	10	9	2	4	1	2	6	1	4	6	10	7	2	11	14	8	10	7	8	8	7	7	7	12	21	15	17	24	25
WD0217	198458	199489	8	10	9	3	4	6	7	15	6	7	9	17	17	7	14	11	12	0	6	11	5	3	5	4	10	5	7	29	18	6	10	6	5	7	6	2	6	4	10	12	6	9	9	8	12	23	14
WD0219	199696	200418	7	8	4	4	7	5	4	6	16	8	6	17	11	8	14	14	9	1	1	5	1	6	4	3	8	5	4	11	11	4	6	7	8	9	2	6	6	3	7	1	6	4	10	2	11	7	15
WD0220	200591	200755	0	0	0	0	0	0	1	1	2	0	0	0	0	0	0	0	0	0	0	0	0	0	0	0	0	1	0	0	2	0	0	0	1	1	0	1	0	0	0	0	0	0	0	1	1	0	0
WD0221	200878	202260	58	80	69	64	54	66	91	131	112	59	57	131	152	85	138	91	103	15	84	121	29	33	33	45	76	77	67	100	135	66	80	116	96	93	70	32	61	55	106	72	71	80	123	129	145	193	224
WD0222	202232	202543	30	58	45	38	27	32	60	78	75	32	55	82	86	48	96	60	70	14	43	70	21	24	13	25	36	51	44	60	87	41	56	85	59	59	36	18	36	36	72	42	33	55	80	76	91	135	145
WD0223	202533	207257	297	339	275	176	220	196	333	458	516	269	152	603	559	403	592	408	459	82	408	616	162	218	160	144	296	392	374	458	642	335	437	521	430	426	294	216	224	252	435	333	238	394	569	575	512	829	847
WD0224	207285	209846	94	85	111	54	90	76	146	158	175	122	67	199	264	159	236	183	128	21	95	151	44	62	27	43	133	155	135	167	195	132	116	139	127	126	91	57	64	73	133	93	96	94	240	187	163	256	289
WD0225	210249	210527	0	0	0	0	0	0	0	0	0	0	0	0	0	0	0	0	0	0	0	0	0	0	0	0	0	0	0	0	0	0	0	0	0	0	0	0	0	1	0	1	0	0	0	0	0	0	0
WD0226	210618	211061	65	79	69	38	56	55	87	150	137	96	56	142	132	70	146	86	108	20	83	115	51	83	28	46	87	62	77	112	111	58	86	82	76	92	52	39	53	52	97	60	56	91	94	108	113	145	221
WD0227	211124	212953	221	257	195	166	157	153	300	290	268	266	121	466	375	291	438	340	305	58	284	390	130	135	141	153	178	213	214	291	348	203	252	317	254	235	169	117	161	148	300	175	132	241	314	327	366	435	488
WD0228	213059	213661	27	45	24	17	17	25	38	60	78	30	13	42	46	38	66	43	41	6	28	46	16	19	21	17	22	40	19	41	28	22	31	42	24	35	16	11	19	23	36	18	23	25	54	42	51	69	68
WD0229	213665	214849	43	54	30	27	28	32	55	89	112	42	18	100	88	50	109	73	70	14	61	89	42	41	31	36	58	58	38	61	75	48	62	65	47	61	26	30	40	37	57	53	40	64	87	88	90	126	148
WD0230	215048	216427	62	57	42	29	51	47	79	87	106	71	19	120	134	72	99	88	68	8	60	70	24	28	18	21	44	52	60	84	115	63	84	76	61	70	40	22	30	34	67	38	39	58	100	90	109	136	149
WD0231	216496	217737	0	1	1	1	1	4	0	1	1	4	2	2	2	4	6	1	2	1	12	20	27	44	5	6	26	45	62	64	88	27	35	44	30	37	29	19	60	46	121	71	34	47	35	42	27	59	34
WD0232	217906	220032	23	21	21	3	22	19	26	31	52	18	14	32	50	20	47	24	29	1	22	45	18	10	10	13	27	31	22	36	45	21	24	34	34	27	9	10	20	13	34	12	23	29	36	39	40	52	43
WD0233	220206	221777	149	206	163	97	133	106	181	170	197	122	52	255	298	173	260	183	155	49	116	166	34	71	36	63	154	152	143	177	245	144	194	216	170	153	88	69	86	95	165	131	100	195	255	289	260	456	513
WD0234	222084	222362	5	12	7	1	3	5	8	14	16	10	2	10	13	5	13	4	9	3	3	13	2	3	2	3	7	5	7	5	12	10	16	10	3	6	9	2	6	2	10	3	6	6	8	9	8	16	14
WD0235	222590	223465	35	43	20	16	26	12	48	55	53	45	18	64	52	58	67	54	45	10	38	49	7	21	20	22	43	33	40	49	66	34	51	48	52	35	23	21	19	24	64	31	32	45	67	52	79	103	126
WD0236	223472	223987	0	2	0	0	0	0	0	4	4	0	0	6	6	2	6	3	2	0	2	7	4	2	3	1	2	6	3	7	3	6	9	5	5	7	5	0	4	4	4	6	0	5	6	8	13	23	22
WD0237	224122	225831	145	196	134	125	173	138	186	343	359	160	89	325	266	215	364	252	227	38	153	292	102	129	85	138	134	195	145	204	206	150	172	227	182	182	99	74	101	98	191	136	112	154	222	230	259	400	405
WD0238	225809	226237	58	65	58	23	47	42	74	95	193	59	61	91	118	61	128	84	89	12	46	69	26	28	28	31	51	51	41	59	65	31	52	76	38	45	30	14	36	23	47	35	19	39	62	68	61	117	109
WD0239	226237	226719	33	39	28	27	22	26	41	64	71	36	19	50	60	35	60	41	38	6	27	46	8	21	11	8	23	24	15	42	42	17	29	48	18	18	18	8	19	15	33	13	14	22	41	32	52	69	69
WD0241	227855	228025	0	0	2	0	0	0	0	1	0	1	0	0	0	0	0	0	1	0	0	0	0	0	0	0	0	1	0	4	0	0	0	0	0	0	1	0	0	1	0	0	0	0	0	2	0	2	1
WD0242	228147	228686	159	210	214	175	150	155	241	205	294	164	87	316	394	272	310	321	294	41	202	288	74	84	81	96	206	233	203	299	397	186	261	288	344	255	201	148	214	196	343	218	206	293	492	422	414	635	748
WD0243	228864	229325	63	89	52	50	41	62	109	98	170	73	34	130	134	106	149	122	95	13	76	133	55	67	41	48	65	101	76	123	110	68	59	81	76	82	63	28	51	45	91	54	55	88	117	115	109	140	182
WD0244	229501	229611	18	9	14	8	10	7	20	33	10	9	1	26	13	10	15	14	15	1	10	15	4	3	6	4	9	7	8	17	18	8	17	11	10	13	5	4	3	4	9	8	4	6	22	17	12	11	17
WD0245	229740	230651	89	140	102	65	82	72	127	172	156	98	37	178	184	145	179	145	141	14	93	144	40	58	55	55	92	118	108	109	150	96	119	154	114	113	71	42	65	61	128	72	76	124	169	169	150	228	276
WD0246	230656	231249	40	53	38	27	31	31	57	83	65	46	16	85	69	58	90	50	44	6	40	64	12	29	19	18	45	67	63	79	79	60	64	79	58	66	36	28	35	39	57	45	27	66	70	90	101	133	152
WD0247	231348	232427	27	30	50	32	27	45	48	50	46	30	17	91	100	49	76	56	66	6	45	69	13	31	8	17	50	82	45	72	75	46	48	90	59	46	35	20	36	25	58	39	48	62	90	81	74	116	131
WD0248	232455	233618	12	22	12	10	7	6	12	26	20	14	4	18	17	11	16	25	16	0	12	17	3	8	8	10	6	16	13	24	23	13	29	29	15	23	11	5	13	4	25	12	8	9	31	20	28	27	37
WD0249	234082	235011	19	18	10	9	9	9	20	19	44	10	4	18	24	18	15	14	14	3	14	28	4	10	5	7	15	16	23	29	38	15	27	17	21	13	12	7	5	3	17	15	11	22	23	36	27	34	43
WD0251	236375	237706	11	15	12	4	14	11	20	30	26	14	8	45	37	35	33	25	21	0	18	24	8	9	12	14	10	28	22	27	28	34	24	30	18	25	10	9	11	8	29	6	13	24	26	40	30	45	54
WD0252	237748	239076	9	11	14	4	11	4	23	28	40	8	4	25	17	15	23	15	15	3	17	22	3	6	4	7	10	12	17	25	15	11	25	13	15	16	10	13	8	6	18	15	8	18	23	14	20	36	47
WD0253	239195	240427	35	22	25	14	21	12	28	59	52	21	5	58	38	42	49	36	33	4	33	47	8	23	15	18	26	31	23	37	50	21	35	38	32	35	22	15	15	17	32	27	17	35	38	47	51	59	75
WD0254	240449	241096	2	7	5	7	2	6	7	8	12	5	13	12	11	5	11	6	8	2	8	7	1	2	2	2	2	3	11	5	10	10	8	6	7	4	3	5	4	6	14	3	9	6	12	11	13	14	19
WD0255	241135	242061	4	12	4	5	4	4	7	10	9	5	1	13	8	6	7	9	7	1	13	10	4	4	2	1	5	3	7	3	8	6	9	8	13	7	5	7	4	5	12	10	7	6	12	6	16	16	14
WD0256	242140	243333	7	4	3	2	4	5	12	6	16	10	5	17	11	13	10	13	8	0	8	10	5	3	2	4	8	5	9	13	10	12	5	11	12	11	13	6	7	2	12	9	7	5	17	20	7	23	15
WD0257	243504	243803	2	2	0	1	0	0	2	1	1	4	0	2	2	1	2	0	4	0	0	2	1	3	2	1	1	2	2	2	4	1	2	4	1	2	0	0	2	1	2	2	0	1	2	3	2	3	7
WD0259	245829	246833	46	53	61	30	43	42	83	117	96	52	23	113	141	92	97	90	72	14	72	128	42	50	35	31	61	81	56	65	87	37	79	83	91	75	42	37	42	50	82	50	48	71	105	89	108	179	194
WD0261	247670	247810	0	0	0	0	1	0	0	0	2	3	0	2	0	0	0	0	0	0	1	1	0	0	1	1	1	2	1	2	1	0	1	0	0	2	1	1	1	1	2	0	0	0	4	2	0	0	3
WD0262	248155	248481	0	0	0	0	0	0	0	0	0	0	0	0	0	0	0	1	0	0	0	0	1	0	0	0	0	0	0	0	0	0	0	0	0	0	0	0	0	1	0	0	0	0	0	0	0	0	0
WD0263	248608	249837	0	0	0	0	0	0	2	0	0	0	0	2	1	0	0	0	0	0	1	1	0	1	0	0	0	0	0	0	0	0	0	1	1	0	0	0	4	0	0	0	1	0	0	0	0	1	3
WD0264	249854	250345	0	0	1	0	0	0	0	0	0	0	0	0	1	0	0	0	0	0	0	0	0	1	0	0	0	0	0	0	0	0	0	0	0	0	0	0	0	0	0	0	0	0	0	0	0	0	0
WD0265	250515	252341	4	1	3	1	5	1	2	3	1	2	0	4	6	1	2	3	8	0	1	1	1	0	2	3	1	1	2	2	4	1	4	1	5	2	1	3	3	2	1	2	5	2	7	5	3	2	9
WD0266	252338	252562	1	0	1	0	0	0	0	2	0	0	0	0	1	0	0	2	2	0	0	2	0	0	0	0	0	0	1	0	1	0	0	2	1	0	0	0	0	0	0	0	0	0	0	0	1	0	1
WD0267	252608	253021	51	76	85	57	44	59	75	52	72	67	21	133	181	98	116	110	107	21	78	105	21	19	17	23	85	85	96	92	149	77	141	122	128	108	59	52	75	72	130	95	79	107	220	181	140	263	301
WD0268	253222	253443	66	79	70	54	58	57	84	145	150	67	26	145	114	80	140	115	107	22	98	149	64	53	35	36	85	118	99	124	120	59	94	95	106	95	68	35	60	67	110	81	63	87	139	133	151	241	258
WD0269	253424	253732	27	20	22	20	21	16	39	59	43	29	21	57	46	29	29	54	34	8	31	44	23	23	13	8	17	25	18	32	45	20	32	31	26	32	19	8	17	12	24	15	20	23	43	41	32	52	57
WD0273	257895	258266	0	0	1	0	0	0	0	1	0	1	0	3	1	1	0	0	1	0	0	0	1	1	0	0	0	1	0	0	1	0	2	3	3	2	0	0	0	0	1	0	1	0	0	1	2	3	0
WD0274	258344	259345	0	1	2	0	4	1	3	0	0	2	0	1	0	2	0	1	0	0	0	0	0	0	0	0	1	0	2	2	0	0	2	1	1	0	0	1	1	1	0	0	1	1	1	3	5	1	0
WD0275	259436	259696	0	0	1	2	0	0	0	0	0	0	0	0	1	0	2	0	1	0	0	1	1	1	0	0	1	1	2	0	0	0	0	0	1	0	0	1	0	0	0	0	0	1	1	3	1	1	2
WD0276	259882	260904	5	7	5	13	6	4	8	11	12	6	2	17	20	12	14	11	8	0	10	12	5	8	3	5	8	10	9	16	18	2	13	17	10	9	8	2	7	7	13	7	4	7	10	14	15	25	23
WD0277	261085	261228	1	0	0	0	1	0	1	1	0	0	0	1	1	1	0	1	1	0	0	0	0	1	0	0	2	0	0	0	0	0	1	0	1	1	0	0	0	0	2	0	3	0	2	0	2	3	1
WD0278	261229	261726	0	1	1	0	2	0	1	1	1	2	0	5	3	2	1	0	0	0	0	0	0	0	0	0	2	0	3	0	1	1	1	2	0	1	0	0	1	1	1	1	1	2	1	2	0	1	1
WD0279	261733	262206	0	0	1	0	0	1	0	1	0	1	0	0	2	0	1	2	0	0	0	4	0	3	0	0	0	0	1	0	1	0	1	1	0	2	0	2	1	0	0	2	0	1	0	2	2	4	0
WD0281	262659	262913	0	0	2	1	0	1	1	1	0	1	0	2	2	3	1	2	6	0	1	4	0	0	2	0	0	0	4	1	1	0	1	3	0	2	1	1	0	2	1	3	0	0	2	2	0	0	2
WD0282	262919	263245	1	0	0	0	0	2	0	0	0	0	3	1	2	0	0	0	3	0	0	1	0	0	0	0	0	0	1	0	1	1	0	1	0	0	1	1	0	0	0	2	0	3	1	0	0	0	1
WD0283	263248	264057	1	0	4	2	0	1	0	0	6	3	2	1	3	0	0	1	0	2	0	3	0	1	0	0	1	0	4	0	0	2	2	1	1	0	1	1	3	1	0	0	0	1	1	3	3	3	3
WD0284	264009	265217	3	4	6	0	5	2	7	6	23	2	0	6	3	4	3	8	5	0	1	4	1	5	0	0	8	6	4	4	7	7	2	7	2	4	0	2	6	4	4	0	2	2	8	9	9	8	8
WD0285	265391	265993	0	0	2	0	2	1	1	2	3	2	0	0	4	0	3	1	2	0	3	0	2	1	1	0	2	0	6	2	3	3	5	2	3	4	2	3	2	2	4	7	3	2	0	1	4	1	3
WD0286	266255	266845	0	1	3	0	0	0	1	2	0	2	0	1	4	0	1	0	2	0	2	0	0	1	0	0	0	0	0	0	1	0	0	1	0	2	2	1	0	0	1	2	0	1	2	1	1	0	1
WD0287	266878	267306	0	2	1	0	0	0	0	2	0	0	0	2	1	0	1	2	1	0	1	0	0	1	1	2	1	0	1	0	0	0	0	0	1	1	0	0	0	1	2	0	0	0	1	1	0	0	1
WD0288	267309	268811	2	0	3	0	3	2	6	7	9	2	0	3	3	2	2	5	4	0	0	4	0	1	0	2	2	0	1	0	3	1	1	3	1	1	1	1	1	2	5	1	3	2	2	10	3	4	7
WD0289	268881	269024	1	1	0	0	0	0	2	1	0	1	0	1	4	0	4	0	4	0	6	4	2	3	0	0	5	0	2	6	2	3	5	4	5	3	1	3	5	0	7	6	5	4	3	2	3	7	9
WD0290	268999	270213	3	4	1	0	1	1	4	1	1	3	0	1	8	2	3	1	4	2	6	8	5	5	1	1	7	4	3	15	8	1	5	5	9	5	5	4	4	1	9	2	6	5	5	4	7	9	14
WD0291	270374	271048	175	240	175	140	153	125	227	215	342	162	92	342	403	277	389	293	373	47	229	366	99	136	95	120	245	349	287	329	482	228	361	403	427	357	254	178	276	214	440	289	253	389	721	652	635	976	1203
WD0292	271150	273255	278	354	287	174	224	217	314	402	524	278	136	535	856	461	804	564	651	109	427	672	179	278	163	188	558	460	598	466	891	394	588	686	963	761	575	401	571	555	854	613	622	841	1599	1315	1175	1681	2554
WD0293	273445	273591	2	0	1	1	2	2	1	2	6	0	0	2	1	3	3	1	1	0	0	0	0	0	0	0	1	0	0	1	1	2	1	2	2	1	1	1	0	0	0	0	0	4	1	1	3	4	3
WD0294	273600	275225	36	46	43	28	44	21	57	58	51	40	18	78	70	64	69	65	65	6	45	54	10	23	14	17	41	41	47	71	58	46	63	66	48	49	29	32	37	24	57	24	29	46	78	71	78	105	112
WD0295	275579	276469	0	0	1	0	1	3	0	2	0	0	0	1	2	0	2	0	1	0	0	0	0	0	0	0	0	1	1	0	0	1	1	1	1	1	0	0	0	2	1	1	0	3	2	0	0	5	0
WD0296	276458	277369	85	115	105	44	79	74	136	225	218	125	63	225	230	180	214	214	205	35	189	240	97	119	83	94	135	148	167	184	239	95	169	187	178	161	110	81	115	104	196	145	123	167	203	232	243	313	440
WD0297	277823	277930	1	0	1	0	0	0	1	0	0	0	0	0	0	0	2	0	1	0	2	2	0	1	0	1	0	0	0	1	0	0	0	1	0	1	0	0	2	2	1	0	1	0	0	0	1	0	0
WD0299	279000	279128	0	0	0	0	0	0	0	0	0	0	0	0	1	0	0	0	0	0	0	0	0	0	0	0	0	0	0	0	0	0	0	0	1	0	0	0	0	0	0	0	0	0	1	0	0	1	2
WD0300	279696	280460	181	217	201	90	163	136	244	328	272	179	66	399	294	222	278	191	229	22	175	226	95	104	85	88	175	250	179	227	277	229	267	247	216	185	157	122	122	126	239	158	143	175	297	277	292	448	471
WD0301	280476	282026	260	336	208	177	195	186	356	387	518	268	122	509	511	373	472	406	344	69	251	428	126	163	153	121	237	288	286	423	451	214	320	327	331	271	247	121	202	192	362	203	216	295	533	491	477	583	727
WD0302	282028	282915	71	69	61	49	54	50	85	86	126	61	28	125	134	75	162	115	85	32	57	101	36	41	43	52	70	72	64	90	136	49	76	93	90	71	37	36	48	41	107	46	50	87	104	134	121	125	154
WD0304	283091	283528	15	17	12	4	12	17	12	21	22	14	6	20	26	11	15	18	14	5	10	9	4	4	5	5	7	14	16	6	18	6	15	17	17	15	6	5	11	9	17	12	14	17	14	16	22	37	43
WD0305	283521	286643	50	54	46	41	41	43	75	79	123	42	24	105	79	66	88	80	52	20	59	75	26	40	18	21	47	61	46	60	90	51	62	91	53	74	49	32	35	37	50	49	46	58	88	86	97	154	154
WD0306	286864	287022	0	0	0	2	1	0	3	3	0	2	0	1	4	0	6	2	4	0	2	3	0	2	0	0	4	3	3	2	5	1	2	2	2	2	3	3	2	1	5	1	4	2	4	2	1	2	6
WD0307	287206	288855	1446	1337	1766	980	1545	1342	2409	2115	2300	1889	906	3175	3325	2240	2739	2857	2478	295	1377	1782	795	770	858	726	1230	799	1234	974	2097	967	1247	1163	1599	1005	1039	725	966	688	1456	743	937	1060	2244	1361	1682	1795	2365
WD0308	288956	289246	490	577	612	439	471	533	846	995	1259	596	365	1023	1200	868	1182	1026	809	127	483	838	218	336	284	293	447	509	449	535	632	365	382	518	557	429	387	248	297	282	504	327	279	408	684	574	644	969	917
WD0309	289405	290211	30	32	19	9	17	9	25	25	38	27	17	43	39	25	44	40	28	4	20	31	4	12	8	9	14	35	24	24	46	23	23	32	32	26	23	15	16	15	21	13	15	34	41	26	37	66	54
WD0310	290237	290407	50	51	47	27	29	34	95	116	97	64	23	107	34	32	52	47	31	5	37	42	25	25	30	32	34	63	53	85	52	54	54	60	45	28	24	21	18	11	51	12	34	39	48	59	59	111	153
WD0311	290940	291032	3	3	0	16	3	4	6	3	7	5	4	8	3	3	8	5	9	0	5	5	1	3	2	3	3	5	1	5	3	4	6	6	7	6	3	2	1	1	6	2	6	2	7	7	13	12	6
WD0312	291029	292768	57	69	46	34	38	44	81	95	107	58	31	151	161	105	155	90	105	16	76	118	19	45	34	25	72	67	74	89	122	54	85	109	100	71	65	48	46	34	98	62	64	92	144	157	128	183	221
WD0313	292829	293062	0	0	1	1	0	0	0	0	2	1	0	1	0	0	0	1	0	0	0	0	0	0	0	0	0	0	1	0	0	1	0	1	0	0	0	1	1	0	1	0	1	0	0	0	1	0	0
WD0314	293059	293262	1	1	0	0	1	1	0	3	3	0	0	1	0	0	1	0	2	0	0	0	0	0	0	1	0	0	2	0	0	2	0	0	0	5	0	1	0	0	1	1	1	2	1	0	1	1	0
WD0315	293834	295093	22	27	34	14	17	13	28	25	63	17	17	47	39	24	45	35	24	9	26	28	11	13	12	5	29	22	33	22	43	18	28	30	30	27	15	15	14	13	25	24	18	26	45	43	51	48	73
WD0316	295128	296423	40	61	39	28	35	30	61	49	64	32	15	62	74	52	75	63	56	12	42	69	17	19	19	23	40	59	43	76	87	29	50	76	52	54	45	17	33	33	55	46	21	59	85	88	77	87	98
WD0317	296713	299166	249	303	240	163	229	184	317	329	464	269	118	534	494	353	506	418	416	57	357	442	150	210	135	142	302	313	304	392	515	269	372	399	347	365	215	136	227	212	412	262	238	337	525	514	441	671	810
WD0318	299182	300459	263	253	211	163	182	164	306	399	555	246	137	473	467	327	479	381	390	58	353	466	116	199	136	131	264	313	246	428	462	217	314	374	360	344	198	163	226	229	372	263	207	292	459	461	443	592	718
WD0319	300459	301085	111	115	91	59	80	78	149	152	224	109	61	200	227	153	246	131	153	21	150	237	56	88	43	67	120	149	125	179	220	112	139	182	146	150	114	71	113	109	167	135	95	156	199	241	194	298	308
WD0320	301097	302431	135	188	182	88	163	116	215	280	339	208	96	365	358	246	369	275	294	55	334	417	96	168	105	134	220	252	253	318	403	223	306	355	293	293	186	160	203	182	347	245	176	257	333	402	357	602	633
WD0321	302812	303408	14	28	10	12	13	10	19	23	25	12	14	22	22	22	17	13	24	1	15	13	3	4	3	4	9	18	28	16	34	26	19	25	12	25	10	6	9	8	23	16	11	17	35	35	22	44	41
WD0322	303469	304398	32	32	28	23	29	24	37	54	86	34	11	59	57	33	66	49	28	2	32	26	13	15	7	13	23	49	34	52	34	37	42	50	37	36	16	8	12	16	37	33	19	33	33	40	57	59	76
WD0323	304383	305414	4	10	3	11	7	2	5	6	8	4	2	6	14	4	11	7	7	0	3	5	0	0	2	2	8	8	6	9	7	3	8	9	3	3	5	3	1	1	5	6	4	5	11	11	11	11	17
WD0324	305502	305876	9	5	5	8	4	6	7	13	11	8	4	21	25	10	27	17	34	7	32	68	24	45	2	10	39	49	63	63	75	36	31	64	35	66	32	22	38	34	92	76	46	54	44	73	71	77	92
WD0325	305882	307255	71	86	54	61	55	43	89	75	103	81	38	165	137	87	128	139	108	18	102	117	18	42	45	38	82	93	73	93	108	92	88	119	84	94	53	37	50	55	109	71	51	94	153	152	117	180	249
WD0327	308729	309070	6	8	11	3	5	3	7	14	6	6	0	11	16	6	21	6	11	2	8	11	5	5	3	6	9	5	7	10	20	6	13	8	12	10	7	2	3	4	10	2	5	18	14	17	12	24	31
WD0328	309181	309561	4	7	10	4	6	5	9	9	5	7	4	14	12	8	13	8	5	0	7	10	6	0	1	4	14	6	5	3	7	10	8	10	11	10	3	3	6	11	10	5	8	5	13	15	14	19	30
WD0330	310942	312285	72	119	56	65	65	56	100	162	176	91	40	169	137	88	163	95	92	22	67	135	35	48	35	53	71	107	78	118	111	82	103	116	76	91	96	45	60	59	103	63	51	110	120	152	153	196	226
WD0331	312321	312479	8	12	7	14	1	5	10	13	15	12	6	19	17	2	13	12	10	0	11	8	2	7	4	1	4	15	9	8	10	8	13	8	4	7	8	2	5	1	8	2	4	12	10	11	14	7	15
WD0332	312632	315310	7	5	6	0	3	2	4	8	10	9	1	21	24	21	51	35	109	12	169	264	199	324	40	42	241	243	414	288	674	199	342	346	280	346	320	202	488	439	855	591	331	400	412	441	286	381	424
WD0333	315302	315898	35	46	29	32	43	13	48	93	86	43	26	75	59	48	62	69	48	9	52	71	20	37	30	27	38	37	31	55	58	26	54	48	42	39	29	20	27	20	38	34	28	28	57	50	51	72	73
WD0334	315876	316139	65	67	63	35	56	45	101	152	111	59	36	122	109	112	94	124	102	12	88	100	32	53	38	40	74	58	87	84	94	62	97	67	66	67	47	35	58	42	67	47	49	79	136	91	109	154	168
WD0335	316252	318729	57	59	44	35	34	32	57	47	88	40	20	110	141	106	200	122	188	27	280	309	48	79	27	35	141	109	164	124	321	119	188	205	247	212	129	88	185	143	277	164	114	185	330	297	254	298	407
WD0337	319813	321090	77	78	84	37	76	59	111	131	119	63	31	150	161	105	120	91	89	15	91	144	35	50	50	47	76	101	104	115	110	74	96	110	82	89	63	28	48	48	89	67	63	62	122	114	110	169	200
WD0338	321271	322866	14	14	17	16	11	9	18	14	19	14	3	25	36	17	29	32	34	9	51	69	32	64	13	9	50	67	100	73	123	51	76	101	77	70	53	38	72	66	137	81	68	67	99	109	95	150	191
WD0340	323343	324053	16	29	16	7	19	7	26	21	25	11	9	46	35	14	34	35	30	5	12	22	9	10	3	7	18	11	22	29	39	20	20	30	22	28	10	14	18	19	32	14	15	22	41	41	39	46	57
WD0341	324189	325019	20	40	21	6	27	20	31	38	28	17	13	47	44	28	41	41	37	2	25	29	8	8	4	8	23	41	37	22	39	27	43	36	26	32	24	6	18	20	33	20	20	39	50	31	35	76	66
WD0342	325069	325197	30	37	23	12	39	28	46	90	48	31	16	79	61	43	78	66	48	5	31	74	17	20	18	21	19	36	30	40	49	23	43	41	33	39	31	16	19	17	50	29	25	42	65	50	48	92	88
WD0343	325247	325561	16	22	18	15	10	12	22	56	54	13	16	31	28	28	49	21	38	2	19	17	11	16	5	13	17	24	16	25	26	13	16	20	7	18	11	12	9	8	16	16	8	14	27	26	29	31	49
WD0345	326839	327921	27	48	35	25	30	21	39	48	56	37	10	59	59	34	63	53	46	13	31	66	7	13	15	13	49	42	50	71	75	30	57	56	48	52	29	11	32	19	59	41	26	48	73	73	79	106	118
WD0346	328123	329205	16	21	20	2	18	14	19	28	16	10	7	25	39	20	24	11	23	1	27	29	15	9	14	10	11	29	21	29	29	12	29	27	22	24	21	3	9	13	21	19	9	23	20	22	34	52	38
WD0347	329248	329376	0	0	1	0	1	0	0	0	0	0	0	0	1	1	0	0	0	0	1	1	0	0	0	0	0	0	0	0	0	0	1	0	0	1	0	0	0	0	1	0	0	0	0	0	1	0	0
WD0348	329443	331191	17	17	14	18	15	8	29	27	19	23	15	44	39	31	29	23	27	0	22	21	4	3	9	11	19	23	26	38	27	15	34	34	18	17	22	11	12	16	18	8	14	19	24	31	32	45	50
WD0349	331900	332004	1	1	1	4	0	1	1	4	1	1	3	5	1	0	1	2	3	0	1	2	0	0	1	2	1	0	0	0	1	1	2	1	1	0	2	0	0	2	1	0	0	1	0	1	3	1	4
WD0350	332092	333267	85	82	55	42	47	50	87	99	99	89	29	142	99	74	111	83	89	9	68	89	30	63	37	46	41	78	51	99	83	67	70	86	84	63	45	33	48	39	69	62	48	74	106	91	108	146	188
WD0351	333279	333719	2	0	0	0	0	0	4	1	0	1	0	1	5	2	2	1	2	0	7	10	4	4	0	3	10	6	8	7	10	6	4	5	5	6	7	2	5	10	12	12	0	4	8	11	11	11	11
WD0352	333859	335496	52	68	35	44	39	53	91	109	60	61	30	122	120	72	86	90	73	21	70	96	30	32	31	40	64	70	55	77	111	71	65	76	79	64	49	34	57	61	82	66	51	73	116	115	99	151	173
WD0353	335570	336754	34	46	35	28	31	33	57	88	90	46	22	91	57	69	56	43	69	14	39	82	27	39	23	29	48	62	47	57	79	42	52	61	52	61	41	31	45	31	54	39	33	49	76	53	76	120	142
WD0354	336842	338293	51	61	44	37	51	43	61	87	101	46	22	83	99	68	74	70	66	17	46	74	21	33	27	28	33	68	44	84	90	43	60	61	49	57	53	34	26	24	71	36	37	55	97	86	85	118	149
WD0355	338515	339111	37	41	14	15	22	22	36	41	43	25	19	49	50	33	60	58	36	10	33	45	12	14	16	23	29	45	24	52	78	41	50	52	39	43	25	19	17	14	39	33	29	32	61	47	59	73	84
WD0356	339801	339947	0	0	0	0	0	0	0	0	1	0	0	0	0	0	0	0	0	0	0	0	0	0	0	0	0	1	0	0	0	0	0	1	0	0	0	0	0	0	0	0	0	0	0	0	0	1	0
WD0357	339922	340596	0	0	0	0	0	0	2	1	2	0	0	2	1	0	2	3	1	0	2	1	0	1	0	1	0	5	2	2	1	1	1	0	2	4	0	3	0	2	2	2	2	4	2	0	2	7	3
WD0358	340874	341164	2	6	1	0	3	6	8	8	6	7	0	7	4	7	7	5	5	0	3	9	2	1	0	5	4	4	7	4	5	4	4	9	6	4	3	4	6	3	4	4	4	4	10	7	7	8	9
WD0359	341471	344740	23	19	18	12	8	17	17	28	27	11	4	40	32	18	23	25	23	4	19	36	6	10	7	9	24	33	25	47	59	17	31	33	27	36	14	15	21	14	30	26	14	26	48	46	37	66	53
WD0360	344774	345640	87	106	69	57	69	57	112	139	167	87	38	195	133	117	156	114	110	22	91	181	59	75	59	81	95	113	81	143	191	92	103	120	108	111	84	55	58	72	126	91	58	113	166	156	172	211	261
WD0361	345644	346009	43	34	33	35	33	21	37	52	63	28	8	65	52	41	61	57	48	9	26	53	15	31	20	23	28	54	39	63	75	26	51	51	42	50	34	22	31	29	58	31	30	48	51	78	67	112	114
WD0362	346011	346811	44	52	41	24	25	24	52	69	106	35	27	81	80	46	68	62	68	14	35	48	18	26	22	24	40	41	48	60	89	37	55	68	46	27	37	24	33	33	63	42	33	40	69	77	73	92	155
WD0363	346943	347122	52	61	43	29	48	43	58	69	95	38	37	126	108	111	204	146	186	27	234	341	47	75	33	35	122	159	174	199	276	127	208	250	215	274	149	106	133	155	245	203	127	185	269	298	206	375	366
WD0364	347128	348120	67	93	58	31	58	55	83	97	131	63	34	169	154	120	195	154	203	34	255	273	64	71	41	46	146	140	160	226	338	129	235	239	230	186	178	93	145	131	278	167	134	180	318	271	243	300	405
WD0365	348290	349336	43	40	36	16	43	19	42	97	103	36	16	74	48	65	97	31	79	9	70	122	23	47	25	40	34	47	35	46	55	24	42	33	51	42	23	26	31	25	50	27	27	39	71	42	62	109	112
WD0366	349374	349472	0	1	0	1	0	0	0	0	0	0	0	0	0	0	0	0	0	0	0	0	0	0	0	0	0	0	0	0	0	0	0	1	0	0	0	0	0	0	0	0	0	0	0	0	0	0	0
WD0367	349501	349602	0	2	0	2	0	0	0	3	0	0	0	0	0	0	0	0	0	0	0	0	0	1	0	0	0	0	0	0	0	0	0	1	0	0	0	0	0	0	0	0	0	0	0	0	0	0	0
WD0368	349682	349894	0	0	0	0	0	0	0	0	0	1	0	0	0	0	0	0	0	2	0	0	0	0	0	0	0	0	0	0	0	0	0	1	0	0	0	0	0	0	0	0	0	0	0	0	0	0	0
WD0369	349909	350022	1	2	1	0	0	1	1	2	14	2	0	2	0	0	2	0	0	0	2	2	0	3	0	1	2	5	1	2	2	1	0	2	1	1	2	2	0	0	0	0	0	1	0	2	1	0	6
WD0370	349961	350746	41	51	30	33	44	29	38	43	64	46	25	65	53	47	69	77	58	10	57	64	15	28	28	38	30	35	31	67	78	47	54	53	39	45	26	17	34	27	54	32	26	42	55	69	45	81	89
WD0371	350743	351501	30	33	25	24	23	21	41	44	52	31	21	73	51	42	44	43	36	6	17	45	19	23	7	19	27	38	46	52	63	40	47	58	36	26	22	17	18	16	48	22	19	25	56	44	38	61	78
WD0373	352624	352725	4	3	6	1	6	5	7	24	11	10	5	19	11	6	18	14	17	0	7	10	4	3	1	6	12	5	4	15	7	9	11	9	6	9	6	6	3	4	10	11	9	16	13	13	11	17	21
WD0375	354061	355431	32	33	12	7	33	20	31	29	49	24	21	47	47	29	32	35	34	7	41	64	12	21	8	13	31	38	25	54	42	26	47	55	41	45	17	17	18	20	34	28	22	29	52	42	48	81	69
WD0377	357413	358345	94	89	85	68	73	55	126	149	195	92	42	182	131	103	136	158	124	23	64	92	53	71	50	47	67	77	85	154	134	75	105	116	92	86	87	61	64	70	115	73	72	79	159	128	167	193	231
WD0378	358418	359434	21	31	29	21	24	21	38	43	47	21	21	48	69	27	63	33	22	11	25	64	9	26	9	7	37	45	31	47	58	37	29	52	42	41	36	16	18	23	39	24	28	42	60	56	62	89	96
WD0379	359576	360133	29	45	34	20	34	23	52	43	75	37	25	68	72	33	59	54	49	10	50	63	20	12	11	27	35	61	51	68	56	48	45	72	59	59	31	11	33	27	60	34	38	50	64	83	79	119	115
WD0380	360134	360493	38	34	24	19	24	23	35	70	77	31	12	68	49	33	60	40	46	11	27	38	11	22	26	12	29	35	34	60	53	39	43	43	45	40	16	18	24	19	47	22	39	44	58	50	58	69	102
WD0381	360575	361144	111	164	125	116	124	84	136	178	221	134	58	242	240	186	258	170	218	43	161	275	66	112	86	85	183	173	168	222	268	145	176	219	212	180	150	95	101	104	215	146	138	171	265	250	335	478	535
WD0382	361426	364761	1	5	2	4	0	11	4	6	8	3	0	9	7	9	2	3	6	0	2	4	0	2	0	4	2	2	1	8	7	5	6	8	6	5	5	1	3	0	5	4	4	3	6	8	7	6	10
WD0383	364831	365634	124	120	117	73	102	109	173	233	233	131	56	254	214	187	232	189	201	49	175	320	116	192	94	112	186	212	189	241	328	195	250	252	213	183	142	115	195	140	301	201	166	221	231	304	291	408	474
WD0384	365990	367192	49	52	43	50	53	24	64	82	83	38	32	94	62	51	71	60	42	8	38	56	18	31	34	24	28	49	43	76	91	51	55	57	30	46	37	23	23	20	56	45	35	46	60	66	90	113	114
WD0385	367326	368954	27	31	24	14	24	15	34	45	48	25	13	63	45	37	62	56	87	13	177	198	95	175	25	21	100	111	165	152	327	107	154	179	175	188	123	88	205	182	334	227	121	153	159	191	111	143	175
WD0386	368985	369203	7	4	4	6	5	12	26	20	10	13	1	16	24	12	17	6	13	1	9	8	5	8	3	4	7	8	3	10	11	8	10	5	11	8	3	5	7	1	11	4	3	10	8	6	5	8	19
WD0387	369209	371281	96	101	86	53	68	67	146	109	128	115	52	156	157	124	141	144	148	39	90	149	42	51	50	42	61	102	63	128	109	68	91	110	111	90	72	50	64	48	108	63	72	87	140	138	122	155	207
WD0388	371395	372009	208	290	206	186	212	196	332	399	478	261	114	507	496	321	424	384	332	57	305	451	97	149	134	154	211	340	192	382	379	232	303	342	308	303	252	155	154	212	303	208	183	285	466	433	425	629	759
WD0389	372136	372336	4	6	2	7	11	4	6	15	18	4	1	18	12	8	14	6	7	4	5	5	2	2	11	7	6	9	8	12	9	8	6	13	9	2	3	4	1	6	4	4	0	8	6	11	12	18	16
WD0390	372783	373124	6	8	10	4	6	6	7	16	18	3	4	17	18	12	20	11	19	7	25	31	4	13	1	9	8	18	9	10	26	17	32	14	16	14	16	6	11	7	22	21	8	13	24	24	27	29	23
WD0391	373162	373476	148	207	152	105	133	105	210	332	336	157	95	353	322	221	335	217	224	50	236	369	95	122	68	117	146	210	168	265	238	219	220	231	185	178	128	89	89	100	201	155	120	173	260	231	293	505	459
WD0392	373469	374332	101	114	97	74	102	88	137	225	192	93	60	206	214	132	160	173	132	25	117	182	66	76	64	66	103	136	104	156	172	97	164	116	123	86	77	42	72	55	130	79	75	89	155	142	186	207	248
WD0393	374386	375102	20	21	22	25	14	19	32	43	51	29	16	35	31	15	23	30	30	7	23	30	11	13	12	9	16	22	22	28	28	23	30	37	14	27	15	13	10	22	18	13	11	22	27	34	47	54	60
WD0394	375099	376214	16	19	16	20	21	16	25	32	29	19	16	34	19	22	30	28	15	5	20	22	4	13	10	8	21	27	17	25	26	19	15	31	18	14	16	10	10	12	21	13	8	21	19	29	26	22	35
WD0395	376585	377325	59	61	66	22	57	53	82	101	54	57	23	143	147	97	107	109	110	4	69	76	28	32	17	29	53	63	65	78	121	62	96	89	84	83	54	29	54	56	95	50	54	75	143	134	101	150	198
WD0397	378921	379154	0	0	0	0	0	0	0	0	0	0	0	0	0	0	1	0	0	0	0	0	0	0	0	0	0	0	0	1	0	0	1	0	1	0	0	0	0	0	0	0	0	0	0	0	1	1	0
WD0398	379299	379742	47	61	53	22	40	24	61	83	94	56	44	66	74	59	90	53	86	11	53	76	32	50	27	28	43	38	50	82	80	46	57	62	50	51	24	9	25	27	55	41	35	40	67	64	79	87	125
WD0399	380432	380695	51	23	28	14	24	38	62	89	51	48	15	59	48	27	55	48	20	4	27	48	9	18	23	29	41	54	36	79	65	42	47	53	56	36	36	26	15	20	59	26	41	42	54	55	88	100	143
WD0400	380763	382469	47	59	33	38	54	35	60	67	89	52	12	69	78	55	67	52	56	6	51	57	21	24	20	28	43	50	36	52	71	52	60	61	49	44	34	18	23	25	59	39	39	55	74	88	78	135	149
WD0401	382665	382883	2	3	0	2	3	4	3	3	4	2	0	2	12	3	5	5	2	0	2	7	1	0	1	1	20	7	14	16	26	11	9	14	11	14	14	2	9	7	9	8	7	16	24	24	47	76	126
WD0402	382977	384683	76	111	84	50	63	70	134	132	161	82	43	175	148	68	144	106	108	25	81	108	45	26	50	35	66	95	96	132	132	83	97	118	89	65	55	40	55	50	84	61	56	78	144	162	158	237	272
WD0403	384778	385002	24	22	33	12	19	32	46	66	74	26	18	65	61	37	54	44	64	8	46	60	26	31	21	20	36	37	49	48	78	32	51	53	46	59	39	32	48	41	89	73	51	59	85	83	74	127	147
WD0404	384983	385282	11	8	9	1	7	16	17	34	45	9	12	18	19	20	30	29	23	5	18	17	12	16	6	9	13	16	11	29	19	19	19	26	22	19	15	8	17	11	27	19	25	12	23	17	23	45	60
WD0405	385445	385546	1	4	3	0	2	3	6	6	1	5	6	8	4	3	3	13	2	0	4	2	1	2	1	1	6	8	6	10	7	2	12	5	4	9	0	5	1	6	9	6	6	3	12	9	12	10	20
WD0406	385679	385897	2	1	1	3	0	0	0	2	1	1	0	1	1	0	1	0	3	0	1	1	0	0	0	0	2	0	0	2	4	1	2	2	1	1	0	2	1	0	1	3	6	2	6	8	3	4	4
WD0407	386284	387579	58	86	60	45	65	51	104	104	129	80	35	140	113	101	121	101	149	18	73	119	26	59	50	30	69	87	80	122	116	73	85	101	102	80	79	48	64	55	120	73	74	72	137	127	134	181	232
WD0409	387848	387946	0	0	0	0	0	1	0	1	0	0	0	1	2	0	0	0	1	0	0	0	0	0	0	0	0	1	1	0	1	0	1	0	1	0	0	0	4	0	0	0	0	0	1	1	1	1	0
WD0410	388214	388366	0	0	0	0	0	0	0	0	0	0	0	0	0	0	0	0	0	0	0	0	0	0	0	0	0	0	0	0	1	0	0	0	0	0	0	0	0	0	0	0	0	0	0	0	0	0	0
WD0411	388608	389231	14	7	12	7	11	8	18	22	32	16	6	23	22	16	31	18	21	1	14	29	8	13	11	8	17	22	16	18	23	6	17	19	20	13	8	11	13	12	24	13	18	25	24	25	26	39	40
WD0412	389235	389666	15	7	11	5	17	15	15	19	18	17	4	22	30	19	24	24	36	2	20	43	5	12	10	5	15	25	18	17	19	7	16	24	17	24	8	18	12	17	28	19	19	32	27	39	28	50	66
WD0413	389857	391659	125	145	103	69	106	110	165	179	266	130	89	245	213	186	218	146	160	37	144	199	53	62	66	59	114	134	114	163	206	112	170	161	113	116	96	77	85	89	149	85	70	132	196	195	204	267	296
WD0414	391721	392983	82	105	76	67	58	53	123	138	175	80	29	172	158	118	147	118	123	9	86	160	45	60	43	49	81	119	92	128	155	69	97	120	83	87	74	53	63	54	106	64	54	98	143	184	186	259	245
WD0415	392991	393914	35	34	19	6	15	12	45	71	58	26	10	56	36	24	47	41	39	7	39	50	21	25	25	19	19	34	24	46	34	30	38	51	26	22	11	8	16	16	27	22	23	32	43	33	53	100	65
WD0416	394305	395285	30	19	28	19	27	22	37	42	42	34	30	48	52	40	52	50	47	7	35	65	12	16	15	14	17	27	25	28	41	21	42	38	33	34	22	16	14	25	43	20	26	21	59	58	47	56	68
WD0417	395341	395769	49	53	27	31	37	35	63	50	70	32	19	63	71	35	78	45	32	2	34	36	10	11	13	11	41	60	38	76	62	36	36	57	43	50	37	15	26	21	38	31	19	48	71	49	71	82	99
WD0418	395766	396101	13	11	7	5	11	11	15	23	20	12	0	21	10	7	15	9	8	2	3	9	3	2	1	3	8	10	5	13	8	6	17	8	6	4	3	4	5	2	10	7	4	8	12	11	8	18	18
WD0419	396383	396484	0	0	0	0	0	0	0	0	0	0	0	0	0	0	0	0	0	0	0	0	0	0	0	0	0	0	0	0	0	0	1	0	0	1	0	0	1	2	0	0	1	0	0	0	0	0	0
WD0420	396571	396672	0	0	0	0	0	0	2	0	0	0	0	0	1	0	0	0	0	0	0	0	0	0	0	0	0	0	1	0	0	0	0	0	1	1	0	0	0	0	0	1	0	0	0	0	0	1	0
WD0421	396715	398034	47	88	62	44	56	34	95	96	66	74	32	127	146	97	111	113	104	15	86	115	35	54	28	42	58	96	60	107	116	81	103	114	98	94	53	42	57	51	80	76	61	87	135	110	117	160	178
WD0423	399816	403151	158	184	137	145	131	108	264	283	309	192	101	308	346	250	338	274	255	42	193	247	71	111	109	86	142	187	158	257	293	160	216	230	175	180	113	98	133	92	220	136	104	192	305	266	281	356	424
WD0424	403331	405709	93	99	118	47	77	73	128	198	242	101	48	181	184	136	204	126	219	40	119	207	113	181	39	65	143	183	196	178	298	159	197	214	190	189	155	109	149	155	272	217	125	199	234	249	246	341	338
WD0425	405700	408039	82	114	76	45	83	52	137	113	122	69	41	192	180	121	120	107	101	18	113	165	42	48	48	43	86	115	84	134	149	62	94	120	93	94	75	37	53	66	101	71	67	91	155	131	163	196	234
WD0426	408152	408415	1	2	2	0	3	2	5	5	1	3	2	4	5	4	2	3	1	2	1	1	2	3	0	0	4	3	4	5	3	5	6	4	9	5	2	1	2	2	2	3	5	3	5	11	5	11	10
WD0427	408645	409370	57	66	49	56	47	49	77	101	126	56	23	124	108	58	102	79	81	13	62	107	20	37	35	36	54	67	66	109	101	65	62	94	75	63	45	31	45	37	86	55	32	82	111	104	128	175	202
WD0428	409430	409657	86	95	72	76	75	35	106	113	162	79	28	158	158	112	178	150	108	13	85	152	55	51	60	56	111	92	96	121	137	48	111	114	109	73	78	39	54	55	140	65	66	90	194	153	197	196	310
WD0429	409661	410140	119	151	90	88	120	55	132	194	232	98	61	214	195	163	212	170	161	28	118	166	64	87	68	82	103	147	97	146	204	93	139	139	134	96	97	34	85	74	148	82	76	114	192	161	204	312	319
WD0430	410149	410625	71	86	72	45	65	63	99	163	189	78	41	137	125	98	149	82	101	12	71	113	38	40	37	51	58	109	76	102	101	73	71	99	69	63	52	27	43	36	90	54	48	87	93	106	115	179	205
WD0431	410631	412229	44	64	38	42	38	37	65	98	128	41	23	75	71	43	120	75	62	16	44	60	22	33	19	34	50	53	39	61	68	36	44	78	37	46	31	25	22	16	59	41	25	40	49	62	92	95	106
WD0432	412187	413239	15	11	14	2	10	12	14	24	20	14	2	26	30	13	19	33	19	1	17	19	8	9	3	7	13	15	17	14	18	19	14	17	16	7	17	8	13	3	29	20	16	14	19	18	34	30	41
WD0433	413188	415263	149	178	117	113	128	118	218	292	278	172	73	303	239	149	269	214	223	30	138	203	79	90	80	81	140	188	128	184	205	160	197	176	163	161	104	82	107	88	214	138	121	169	286	236	253	370	402
WD0434	415336	416091	264	320	284	243	301	216	399	555	565	305	119	574	483	402	569	439	469	77	358	515	201	274	181	213	274	356	337	426	581	272	403	418	424	392	365	256	368	264	617	375	319	420	675	575	606	939	1175
WD0435	416241	417662	31	39	32	29	36	41	45	57	48	41	20	83	94	57	85	61	53	8	55	56	21	17	17	20	43	53	48	60	64	35	48	58	32	35	34	17	38	36	48	41	30	49	84	65	83	122	109
WD0436	417952	418119	5	7	14	7	3	5	10	16	15	8	8	14	6	4	9	8	2	0	5	7	2	4	4	5	5	3	3	9	11	8	6	8	7	3	5	2	3	3	6	4	7	3	10	5	4	11	19
WD0437	418353	420152	181	220	139	97	131	138	269	196	225	195	89	391	349	256	311	303	308	41	227	287	89	118	106	99	165	152	145	229	286	156	213	231	170	173	109	87	116	100	197	159	114	196	331	283	275	299	371
WD0438	420124	422022	2	2	3	2	6	2	1	1	3	2	2	2	6	3	2	2	14	0	18	27	33	42	2	1	38	25	49	41	93	32	41	48	45	58	37	24	52	57	103	78	55	42	74	87	68	121	178
WD0439	422317	422934	12	11	11	11	10	9	14	20	18	6	10	18	19	14	18	8	20	2	10	9	5	12	1	8	8	12	10	13	17	10	16	19	6	13	9	3	8	6	20	12	9	11	23	13	17	26	29
WD0440	422906	424711	55	56	53	43	39	39	76	97	107	57	48	114	73	61	129	79	77	12	56	104	24	33	22	30	71	70	67	74	106	38	70	79	67	49	42	37	48	39	54	49	38	63	86	84	91	170	162
WD0441	424704	425912	47	30	42	13	32	32	53	57	38	23	16	80	88	56	72	48	57	8	50	83	28	24	13	17	50	57	57	79	90	53	70	86	39	77	40	38	41	37	75	68	54	52	95	95	88	138	129
WD0442	426165	427259	65	84	54	43	58	56	76	86	79	62	31	140	151	74	112	115	90	18	70	108	29	29	34	34	81	79	62	73	133	53	104	97	85	73	57	33	41	51	98	52	51	89	147	127	143	176	207
WD0443	427377	428282	441	444	382	296	281	318	573	476	571	382	242	816	893	568	850	677	692	84	486	761	275	402	288	278	497	585	595	741	907	430	623	679	694	615	554	353	505	445	839	546	613	681	995	880	1018	1310	1544
WD0444	428358	429533	26	21	19	16	14	19	29	41	35	19	20	44	30	29	29	40	22	2	14	20	12	5	5	11	13	22	14	24	34	19	32	30	19	22	16	9	20	17	31	20	56	28	32	28	30	43	56
WD0445	429517	430764	4	5	5	2	3	7	10	5	5	11	1	9	7	7	6	4	6	0	8	6	2	0	4	1	4	8	5	10	12	7	8	9	5	2	1	4	5	3	14	4	7	8	10	9	5	13	21
WD0446	430924	431292	3	5	3	2	8	3	3	3	5	3	0	8	7	4	4	5	6	2	4	4	0	5	1	3	4	2	7	5	14	2	5	13	4	5	2	4	1	3	6	4	7	6	10	9	9	14	10
WD0447	431428	431961	4	3	1	2	3	2	2	5	1	2	1	4	6	2	2	5	3	0	4	2	1	1	3	1	5	8	3	12	4	4	4	4	4	6	4	1	2	2	2	2	1	2	5	6	6	3	13
WD0449	432447	432614	3	1	1	1	1	0	1	1	1	0	0	2	0	0	1	0	0	0	1	0	0	0	0	0	0	0	0	0	2	1	1	1	1	2	2	0	1	0	2	0	3	0	1	1	0	2	1
WD0451	433214	434311	56	44	37	39	47	30	82	71	81	38	25	111	81	72	84	92	66	17	49	63	24	31	27	25	44	61	34	75	84	37	64	71	50	51	34	30	35	41	67	50	49	58	99	74	74	110	134
WD0452	434308	435069	9	16	15	8	14	10	21	21	29	11	3	26	18	11	25	16	13	2	14	14	3	9	3	4	11	12	11	23	14	12	19	13	15	10	8	9	7	9	12	8	5	8	13	22	17	37	35
WD0453	435123	435578	11	15	6	5	8	5	29	18	12	10	0	30	1	1	8	1	9	1	9	14	4	3	2	5	7	20	8	7	22	12	14	21	14	11	8	4	4	6	6	7	3	14	17	18	20	24	27
WD0455	437069	437710	49	41	7	8	10	28	108	53	58	28	19	41	4	3	4	3	4	1	12	20	6	9	7	6	9	13	15	16	33	6	17	24	8	3	2	5	12	5	12	3	16	13	18	17	20	31	30
WD0456	437813	438193	6	15	9	8	4	7	10	7	9	3	3	11	22	10	11	12	9	0	11	7	2	5	3	1	6	3	8	6	10	10	8	8	5	9	13	3	5	6	19	3	7	4	17	9	12	18	30
WD0457	438304	438645	6	5	8	6	2	5	7	5	8	7	0	7	10	3	15	4	6	1	7	9	3	4	2	5	6	6	1	8	7	8	7	9	3	1	8	3	2	3	11	9	7	2	8	10	15	16	10
WD0458	439020	440219	3	5	2	0	1	0	3	4	4	2	0	2	9	1	6	4	3	0	4	2	1	1	0	3	2	2	4	1	4	1	7	3	10	9	7	2	14	5	8	2	9	4	8	11	5	17	21
WD0459	440268	440561	0	0	0	0	0	0	0	0	0	0	0	1	1	0	0	0	0	0	0	0	0	0	0	0	0	0	0	0	0	0	1	0	0	0	0	0	0	0	0	0	0	0	0	0	1	0	0
WD0460	440754	441551	10	18	10	1	13	19	29	25	35	16	11	18	29	17	25	25	18	1	7	18	3	6	10	9	9	14	8	13	13	11	13	24	13	13	9	9	11	6	14	12	9	12	20	18	27	19	29
WD0461	441601	442275	56	62	31	31	50	22	70	92	124	49	20	106	94	50	105	76	78	10	56	59	24	28	35	29	45	53	46	89	86	50	73	57	58	52	30	22	34	22	65	39	38	52	82	69	92	122	122
WD0462	442306	443628	3	13	9	2	7	7	13	14	27	8	6	20	25	20	15	15	25	1	15	30	6	5	4	9	15	21	24	27	32	15	27	26	36	26	19	8	22	18	43	16	15	25	31	38	24	34	47
WD0463	444089	445303	185	235	192	164	171	163	231	343	358	205	94	348	355	278	394	251	297	58	241	363	136	168	101	149	215	264	242	324	372	200	292	303	235	264	217	138	176	148	251	204	152	261	393	400	377	609	680
WD0464	445370	447964	152	142	132	88	119	98	172	170	211	126	74	242	314	173	210	206	190	30	148	204	58	72	73	57	138	133	124	203	225	136	183	212	147	129	87	83	97	99	153	98	112	175	245	234	220	304	354
WD0465	448430	449323	375	454	393	289	391	339	508	600	725	346	195	772	842	594	744	714	721	76	534	722	210	262	191	222	433	527	488	609	774	427	569	647	609	492	433	301	376	378	672	441	403	611	1009	986	888	1385	1594
WD0466	449374	449889	22	22	24	8	16	14	27	27	13	12	12	39	43	41	22	26	18	3	16	34	7	6	10	6	12	21	21	18	35	27	21	30	25	25	11	16	19	9	28	14	25	24	43	34	35	41	54
WD0467	450034	450354	76	120	56	52	81	38	87	142	171	78	41	145	141	99	186	138	115	30	114	156	50	68	71	75	72	143	65	157	127	107	85	142	91	99	68	51	55	58	99	79	43	98	126	169	131	259	236
WD0468	450354	451943	182	215	140	118	130	122	219	302	309	191	96	327	240	173	286	250	190	36	170	207	79	101	119	105	164	195	144	233	240	175	204	195	154	134	106	71	79	83	147	112	84	143	209	231	215	296	342
WD0469	451969	452376	9	8	8	11	12	10	23	37	28	19	1	35	14	15	14	14	8	1	5	6	2	7	9	3	10	9	14	14	15	9	6	9	9	10	7	5	5	8	5	3	5	9	7	9	12	31	19
WD0470	452417	453679	17	28	22	21	9	12	23	28	20	17	12	26	28	13	21	24	29	3	21	24	8	11	5	9	19	22	22	23	26	12	17	19	15	21	7	5	8	8	20	10	15	25	31	28	39	46	39
WD0471	453655	454134	5	5	8	1	3	5	4	16	11	4	6	15	10	7	10	10	9	0	5	7	2	5	5	4	7	2	9	7	15	6	13	15	4	4	8	6	5	6	7	5	6	13	18	20	6	16	35
WD0472	454779	455879	170	189	133	106	106	101	196	275	280	164	68	266	213	212	276	219	215	28	177	224	73	100	73	104	148	189	144	260	246	138	178	192	150	145	132	75	98	97	183	97	100	148	195	177	271	392	336
WD0473	456427	457425	124	107	83	73	81	90	162	151	189	100	39	205	198	135	178	165	123	19	116	169	41	48	60	58	98	90	90	159	159	91	120	108	112	95	81	45	56	62	125	69	68	111	137	167	162	220	265
WD0474	457401	457775	1	3	0	0	0	2	1	1	2	1	0	2	1	1	4	1	1	0	1	2	0	0	1	0	3	1	7	2	9	0	0	1	4	8	2	3	1	4	7	4	4	5	18	15	21	25	50
WD0477	458475	460271	70	74	67	37	44	63	83	90	85	62	29	114	130	107	113	111	96	16	96	120	37	33	24	35	80	89	69	120	151	62	114	120	73	90	60	36	50	51	92	62	51	81	124	125	122	178	201
WD0478	460347	461741	24	23	18	12	17	14	28	18	24	18	10	42	42	30	38	27	19	3	40	42	8	11	5	8	27	37	28	43	68	28	49	54	54	40	29	20	33	24	48	37	24	39	47	58	39	87	87
WD0480	462764	463456	20	9	13	8	12	10	13	20	31	18	8	46	36	19	18	30	18	2	19	21	5	7	4	6	10	9	16	25	27	7	11	23	16	10	9	3	14	10	19	7	11	11	17	10	20	30	39
WD0481	463437	463712	16	19	13	8	15	15	30	33	27	15	14	30	35	21	30	25	26	3	18	18	4	13	5	6	10	18	18	16	29	8	20	19	24	8	17	5	16	13	26	8	17	12	32	20	33	46	35
WD0482	463880	464725	12	22	19	6	16	8	25	28	22	21	5	24	36	24	34	23	36	4	43	52	19	30	14	14	38	25	42	52	70	33	32	46	43	34	34	22	39	46	78	58	29	38	55	59	43	66	71
WD0483	464733	465671	9	18	15	7	9	9	18	16	26	13	21	28	35	19	38	29	20	1	27	19	8	19	7	4	18	15	28	24	32	20	18	27	23	21	14	17	19	23	32	20	13	26	29	31	22	53	47
WD0484	465675	466415	24	30	17	15	18	11	38	34	29	22	20	41	48	31	61	33	34	5	31	40	12	14	10	16	23	37	24	44	44	21	29	31	30	44	26	18	20	14	41	34	22	38	49	49	42	60	67
WD0485	466475	467182	38	61	50	51	67	46	52	75	93	68	19	101	98	83	94	77	83	18	85	98	27	37	22	29	47	55	54	82	88	54	79	69	54	51	52	35	44	50	72	46	26	54	85	97	83	142	164
WD0486	467243	468184	20	30	21	20	14	22	30	54	47	24	18	49	42	41	49	39	43	1	66	96	52	113	20	26	47	69	69	70	115	44	49	59	69	95	84	46	72	59	157	104	77	116	93	104	92	117	157
WD0487	468305	468838	14	12	18	12	15	19	20	27	21	18	9	35	37	30	42	18	29	7	20	28	3	14	6	8	24	23	29	24	25	21	28	29	25	26	11	11	11	5	31	15	17	35	37	41	33	57	68
WD0488	468973	470295	174	228	119	106	153	128	264	282	255	191	80	372	339	207	341	237	247	54	173	254	106	120	91	101	175	189	150	238	253	149	195	214	169	154	125	72	101	90	199	129	98	162	250	245	286	353	377
WD0489	470310	471236	70	71	61	49	62	53	82	92	97	69	36	136	121	98	118	120	82	13	67	102	30	53	38	39	66	59	71	86	102	78	91	103	88	81	60	55	45	64	89	66	54	77	137	190	144	154	233
WD0490	471348	471566	43	64	42	37	39	39	62	64	84	40	22	80	93	80	77	59	61	12	48	103	18	26	23	27	36	71	43	32	56	44	36	65	49	59	39	22	33	30	56	35	41	41	53	79	71	121	125
WD0491	471582	471905	27	44	31	28	33	25	49	61	116	44	12	74	85	66	89	66	68	8	47	81	22	34	23	27	41	61	52	61	53	33	47	73	41	55	27	29	21	27	42	23	36	34	70	66	64	106	73
WD0492	472100	473494	102	117	86	52	85	78	156	193	166	93	34	199	217	125	204	182	174	25	116	190	71	115	66	74	98	125	119	116	196	104	149	134	148	132	94	80	86	85	143	112	85	115	222	178	162	226	287
WD0493	473887	474909	29	35	27	22	19	19	30	35	59	36	18	68	65	41	58	37	47	6	32	44	12	22	23	10	23	30	36	42	51	27	49	56	44	43	27	14	31	21	40	38	22	51	58	46	51	69	97
WD0494	474897	476171	49	68	40	39	52	32	75	58	84	45	21	97	95	60	89	70	72	13	57	79	23	27	24	17	48	49	49	55	93	49	59	81	62	89	40	37	44	39	74	34	40	66	94	104	86	114	121
WD0495	476176	477672	39	52	37	18	37	23	40	38	42	28	19	88	84	33	64	50	54	7	53	43	15	14	17	13	20	26	47	57	79	39	46	59	47	55	36	24	28	39	56	38	35	30	63	64	83	118	116
WD0496	477699	478373	5	8	4	0	0	1	5	11	9	5	0	10	0	4	5	5	4	5	3	5	1	6	4	6	3	7	4	9	11	11	9	11	7	9	4	0	4	3	5	11	4	6	8	6	14	20	13
WD0497	478966	479103	46	50	54	14	36	24	55	134	79	48	24	82	60	44	84	60	59	12	38	72	21	42	36	36	32	85	55	57	62	61	42	59	41	44	33	22	26	25	43	23	31	50	46	48	77	121	101
WD0498	479223	480230	47	54	39	31	33	35	60	87	64	55	12	90	78	57	79	54	56	11	67	93	18	54	23	26	63	58	69	69	84	49	58	66	49	62	47	27	61	50	90	68	39	57	83	95	86	152	142
WD0499	480285	480587	1	2	0	2	2	0	0	4	6	3	0	5	1	0	4	1	1	0	2	1	2	1	3	1	0	1	2	0	1	0	2	1	1	1	3	1	0	1	1	2	0	1	3	2	0	1	6
WD0500	480707	482209	4	4	0	0	0	0	4	1	5	2	0	14	11	11	12	11	26	0	35	57	9	20	1	3	32	30	37	28	53	20	32	43	29	47	27	15	35	43	59	35	17	30	22	54	36	55	46
WD0501	482217	483098	46	44	49	22	33	42	70	57	54	35	12	75	79	44	60	73	64	11	38	73	22	36	11	18	62	52	61	78	69	34	49	75	72	53	41	31	45	21	67	33	45	64	83	94	100	166	165
WD0503	483195	484421	16	21	15	7	16	7	13	21	16	12	2	35	19	17	29	12	18	3	15	24	5	8	10	13	19	17	14	20	26	18	21	24	14	22	15	11	7	7	11	16	9	18	27	25	25	41	36
WD0504	484452	484547	0	0	0	0	0	0	0	0	0	0	0	0	0	0	0	0	0	0	0	0	0	1	0	0	0	0	0	0	0	0	0	0	0	0	0	0	0	0	0	0	0	0	1	0	0	0	0
WD0505	484811	486280	114	170	110	102	105	73	177	138	135	127	68	266	193	171	213	170	137	25	149	199	52	74	79	61	108	161	109	230	192	137	181	195	131	116	112	68	69	82	150	126	70	148	189	184	200	263	294
WD0507	488397	488804	1	4	1	3	1	0	3	3	5	3	5	6	8	4	2	4	2	0	2	5	1	2	0	1	3	2	1	2	1	3	3	1	3	2	1	0	0	3	2	2	2	7	5	4	2	3	7
WD0508	488974	489912	12	15	18	11	9	10	20	29	33	18	7	25	26	26	30	19	23	1	11	21	4	4	3	5	14	16	16	11	26	18	18	24	15	14	7	4	9	13	21	14	13	29	28	24	25	32	57
WD0509	489981	491777	117	119	97	54	88	79	140	161	150	99	48	213	222	157	190	192	156	21	115	146	44	59	42	37	124	127	117	157	180	114	168	164	126	122	69	51	84	75	137	70	88	118	181	205	181	276	315
WD0511	492698	493627	75	84	75	70	70	44	118	166	164	77	69	136	112	122	169	129	113	17	105	130	62	66	64	67	91	103	73	142	157	85	117	118	92	91	61	55	74	69	118	91	72	102	133	159	166	239	248
WD0512	493947	497309	77	72	60	51	78	36	77	123	112	71	30	131	133	99	122	99	104	21	84	116	20	44	39	26	83	108	118	96	146	75	91	134	88	102	52	47	61	58	97	69	59	99	155	133	130	216	232
WD0513	497224	505755	43	45	27	34	36	23	54	65	68	40	7	87	56	45	68	57	47	9	45	51	15	24	17	15	47	42	42	57	78	44	60	83	50	49	31	17	27	29	60	43	51	43	77	76	67	105	144
WD0514	505791	507200	1	1	1	0	4	1	5	2	8	5	4	4	8	1	3	3	4	0	5	3	1	3	1	2	1	0	0	6	4	4	2	2	4	2	1	2	7	1	2	1	0	2	3	2	7	7	8
WD0515	507580	507960	2	5	2	3	2	4	13	5	5	3	0	6	10	3	11	1	10	0	5	4	2	4	1	5	4	6	5	8	6	8	6	4	3	7	3	3	4	2	5	6	7	10	9	11	14	14	18
WD0516	507953	508294	5	6	6	4	4	4	7	13	3	8	1	12	19	7	17	10	11	1	4	11	5	6	2	2	7	12	2	6	15	6	6	7	6	10	4	5	6	5	6	7	12	12	11	10	16	18	21
WD0517	508405	508785	3	8	8	5	5	8	8	12	8	7	1	13	11	5	11	9	12	2	10	8	3	7	5	2	8	5	10	5	8	5	10	11	11	8	8	6	7	7	11	12	10	6	15	11	18	15	24
WD0519	510285	510827	2	4	2	1	2	0	3	2	2	0	0	1	0	3	3	2	0	0	2	4	0	5	0	2	0	4	3	3	4	0	4	2	4	5	0	4	4	1	2	3	0	1	7	4	3	6	4
WD0521	512047	512154	1	0	0	0	0	0	0	1	0	0	0	0	2	0	0	0	0	0	2	0	0	0	0	0	1	0	1	0	0	0	1	0	1	0	0	0	0	0	0	0	0	1	1	1	1	1	2
WD0522	512218	512451	1	0	0	0	0	1	1	1	0	1	0	2	2	1	2	1	4	0	1	0	0	0	1	0	1	0	1	6	3	1	3	1	1	1	1	0	0	1	1	1	0	2	1	2	3	0	2
WD0523	512653	513420	15	21	14	8	18	13	26	24	31	14	8	32	23	16	23	27	19	0	16	16	7	18	11	5	12	25	10	19	15	15	18	12	10	21	11	5	7	5	11	13	6	16	15	19	29	43	43
WD0524	513887	514393	65	72	60	41	48	61	69	93	108	71	32	149	144	85	150	93	111	12	81	115	28	46	36	54	90	99	107	105	136	88	112	127	98	116	66	60	68	54	130	74	59	129	188	162	145	262	253
WD0525	514462	514653	36	24	23	14	27	24	31	45	58	28	8	54	54	42	52	53	52	10	35	43	14	17	23	21	38	43	35	39	56	35	43	41	37	40	36	22	38	24	51	39	35	46	70	50	69	93	100
WD0526	514670	515296	39	47	29	44	16	17	46	53	76	39	19	59	63	45	72	64	29	15	42	60	18	30	6	24	30	43	42	72	60	37	51	58	47	64	36	28	33	24	43	24	30	34	59	77	68	79	117
WD0527	515286	515981	32	45	39	30	35	30	52	93	98	44	21	81	56	54	93	76	67	19	52	70	17	26	24	27	35	36	37	51	69	39	56	45	63	37	41	16	40	10	60	32	41	37	61	58	70	92	103
WD0528	515988	516251	24	25	34	15	32	32	41	72	73	48	17	54	58	42	58	41	45	6	30	58	18	23	17	18	45	27	23	52	54	27	45	41	39	39	26	15	28	25	52	27	20	35	51	45	52	74	86
WD0529	516257	516814	96	114	101	72	83	84	115	119	171	96	66	152	191	121	160	156	132	14	91	139	39	39	55	53	86	89	97	148	133	82	103	130	92	85	66	43	75	54	116	83	70	92	143	135	166	248	269
WD0530	516822	517565	117	124	114	131	88	92	142	169	255	125	63	208	237	128	244	185	184	36	110	179	48	80	84	78	112	106	104	120	153	99	115	165	119	120	82	51	82	59	151	84	77	111	163	179	172	253	286
WD0531	517576	518436	226	227	217	141	169	148	278	356	395	229	119	414	451	296	426	358	393	48	237	344	85	143	132	113	200	184	157	268	292	191	288	274	229	180	177	125	160	126	275	139	130	227	372	320	284	454	437
WD0532	518417	519265	250	290	261	213	210	179	377	341	411	256	146	532	525	354	520	419	399	71	319	463	125	183	156	206	214	218	225	326	389	222	298	326	285	257	207	140	176	160	319	205	183	272	425	383	397	558	628
WD0534	519671	520042	75	103	66	42	66	38	96	117	128	65	43	138	113	99	140	104	95	20	88	138	30	54	38	49	72	100	66	124	117	74	99	108	88	80	67	43	50	45	81	66	54	75	116	101	131	191	201
WD0535	520123	521943	122	164	87	78	99	90	182	212	305	93	57	242	183	119	161	180	130	25	101	140	66	63	64	61	99	116	101	161	180	108	152	153	94	100	80	49	76	52	131	84	60	107	177	146	176	235	234
WD0536	522251	522694	45	59	40	28	39	31	68	83	94	41	20	86	83	59	92	60	77	11	46	82	27	44	22	39	41	54	53	81	68	46	62	66	39	59	28	26	19	49	51	45	28	60	64	69	58	98	131
WD0537	522839	523072	0	0	0	0	0	0	0	1	0	0	0	0	0	0	0	0	0	0	0	1	0	0	0	0	0	0	0	0	0	0	0	0	0	0	0	0	0	0	0	0	0	0	2	0	0	1	0
WD0539	524668	525501	72	64	65	26	57	55	86	92	69	63	22	104	119	73	89	73	97	13	87	84	19	31	20	27	69	75	65	82	108	59	102	103	91	86	65	33	71	49	100	71	71	88	120	112	121	195	216
WD0540	525616	525807	1	2	2	1	3	1	5	4	1	2	2	7	0	4	1	0	4	2	5	1	0	2	2	1	4	1	0	3	2	0	1	2	1	2	3	3	0	1	4	2	1	1	3	1	4	5	7
WD0541	525904	526791	27	36	20	16	19	18	45	44	32	27	12	42	50	33	64	47	63	10	55	62	11	23	13	10	39	28	37	42	74	28	48	53	51	54	33	19	39	17	48	30	28	46	66	63	40	68	89
WD0542	526782	527660	16	20	15	6	20	8	26	31	38	21	5	34	33	18	33	20	21	8	25	43	10	10	6	10	20	13	15	17	30	16	37	31	25	31	14	13	16	22	18	23	28	31	43	45	37	37	52
WD0544	528616	529788	125	154	132	92	127	116	186	225	174	151	45	305	275	193	253	192	177	27	197	193	67	77	47	63	104	126	121	159	216	99	135	169	138	157	115	79	99	95	175	99	91	135	222	216	227	281	371
WD0546	532315	532695	6	8	9	3	4	12	10	6	13	3	1	6	11	10	10	10	14	1	7	19	1	1	2	5	5	7	9	3	4	7	8	10	8	7	3	7	7	11	16	6	4	11	18	11	14	11	21
WD0547	532806	533147	3	4	3	2	5	3	5	8	4	5	2	8	13	6	15	6	7	4	3	6	1	7	1	2	5	3	3	5	5	5	6	5	8	6	4	3	7	7	7	10	5	7	8	6	15	17	17
WD0548	533127	534062	23	37	34	6	15	28	37	25	33	20	12	50	60	35	36	29	29	2	17	32	9	14	11	15	29	29	31	22	52	26	39	41	32	27	16	12	18	10	32	23	17	33	43	42	46	84	84
WD0549	534345	537005	133	121	101	92	88	100	160	171	148	114	51	254	245	174	229	174	191	34	145	211	66	91	53	72	140	142	150	179	205	123	175	174	163	168	115	90	110	98	170	113	95	158	242	201	225	312	373
WD0550	537094	538083	192	182	157	120	151	122	213	323	306	164	114	331	293	214	319	259	250	24	189	262	73	131	95	102	158	195	153	261	243	136	189	186	146	145	111	84	97	94	199	119	107	146	275	242	273	428	472
WD0551	538421	539062	83	104	85	60	78	67	128	158	138	95	46	174	159	133	148	135	135	16	104	130	42	90	54	63	110	125	97	131	158	107	143	113	118	118	86	73	63	77	153	80	93	133	195	151	176	272	336
WD0552	539102	539443	39	67	40	41	43	36	61	90	124	55	36	79	96	72	113	83	72	6	38	105	33	48	26	54	53	105	43	71	106	67	68	83	70	63	52	47	48	48	83	57	56	90	111	122	109	223	181
WD0553	539499	539609	12	9	15	4	14	12	14	42	27	15	1	32	32	21	35	26	34	5	26	28	14	17	9	12	20	5	14	10	42	21	23	19	20	26	14	21	14	16	21	25	18	33	38	24	30	62	63
WD0555	541289	542167	54	57	53	38	51	41	78	114	105	60	22	105	84	66	74	101	62	10	49	63	25	17	16	20	54	52	46	85	79	65	57	58	50	50	30	21	23	32	66	33	29	51	86	83	72	95	130
WD0556	542151	542726	50	70	56	36	47	38	100	117	119	65	22	101	86	63	94	77	58	10	37	60	23	33	25	22	61	55	49	78	66	63	62	70	53	49	28	31	26	39	54	40	30	65	72	90	83	120	133
WD0557	542719	542985	54	59	44	39	37	33	65	87	86	54	35	97	88	50	97	73	79	16	35	65	16	31	19	30	48	34	58	28	77	46	68	62	55	62	31	35	33	47	54	42	26	71	90	113	76	110	151
WD0558	542999	544282	83	97	76	41	71	72	105	173	149	65	29	147	160	103	164	130	141	14	73	147	49	63	42	55	99	128	85	130	165	96	99	129	102	113	66	54	61	61	133	97	81	108	194	154	170	243	270
WD0559	544371	545549	28	36	18	13	25	15	32	59	58	27	19	56	37	38	50	41	38	10	33	39	13	15	14	12	31	29	27	53	46	27	29	27	34	30	14	19	22	22	29	19	37	22	52	52	51	79	73
WD0560	545825	546997	137	125	90	82	117	98	164	185	180	117	63	238	264	150	226	179	174	28	140	229	46	91	76	97	120	140	131	176	220	126	168	153	131	139	93	70	74	91	148	111	88	158	191	206	191	285	316
WD0562	547731	547952	2	7	1	0	1	0	4	1	9	2	2	3	9	3	1	2	3	0	0	5	1	0	0	0	2	1	3	4	4	1	7	5	6	6	3	3	2	1	1	2	0	4	8	5	4	10	20
WD0563	548107	549435	9	14	14	12	10	11	16	28	34	12	7	14	18	9	19	18	11	1	14	14	5	11	4	5	12	15	13	17	24	10	14	19	7	11	7	7	10	4	24	8	12	17	23	24	26	40	32
WD0564	549454	549789	1	2	0	0	0	2	1	0	3	1	0	0	3	1	1	0	2	0	2	0	0	2	0	1	1	0	0	3	1	1	1	0	4	3	0	2	0	0	3	0	1	3	2	2	0	1	6
WD0565	549882	550790	1	0	1	0	0	2	1	4	2	1	0	1	1	3	2	1	1	0	1	3	2	0	2	0	1	1	0	3	3	0	0	1	2	3	0	0	2	0	0	1	0	2	0	1	2	0	3
WD0566	551076	551597	6	8	7	0	5	6	5	15	25	5	7	8	12	8	11	16	13	1	9	9	2	9	4	3	4	11	16	14	14	10	14	13	12	15	5	1	11	4	10	6	7	4	15	10	13	28	26
WD0567	551654	552598	7	8	9	8	8	10	13	19	27	12	5	25	27	11	22	12	12	0	5	9	6	8	5	4	8	14	11	15	15	11	10	18	12	11	7	5	7	10	17	7	12	12	30	17	15	33	37
WD0568	552599	552808	4	2	8	1	3	1	3	5	2	5	3	5	7	4	5	2	7	0	2	2	0	3	1	2	1	3	3	1	5	5	2	5	4	2	1	1	0	1	3	6	5	2	6	9	9	5	11
WD0569	552805	553155	3	4	3	0	3	4	6	4	3	5	0	5	7	4	7	2	6	0	2	4	1	1	0	1	2	4	4	4	6	7	1	3	3	3	0	1	1	0	3	4	2	4	2	1	5	8	17
WD0570	553152	555194	12	17	12	16	8	7	21	31	21	21	11	27	25	19	22	14	16	0	19	24	8	10	6	5	13	15	14	23	21	10	17	15	19	23	9	3	2	7	24	13	17	18	22	23	34	31	39
WD0571	555204	555416	6	7	4	6	5	2	9	6	7	8	0	11	8	6	5	2	7	1	3	5	3	1	1	1	6	5	3	8	3	8	6	6	4	4	6	0	1	1	5	2	8	6	6	10	6	12	13
WD0572	555526	555783	1	5	0	3	3	3	6	11	7	3	0	4	2	4	10	8	10	1	2	1	1	2	1	3	1	5	3	1	7	4	4	11	5	6	0	4	3	3	2	2	2	6	5	8	9	13	4
WD0573	556124	556324	16	20	18	10	15	21	20	36	34	14	12	29	46	30	31	24	37	3	21	51	21	24	11	10	32	33	42	45	47	28	26	25	34	30	27	16	20	21	58	30	38	36	34	44	64	80	114
WD0574	556386	556883	1	2	0	0	0	0	0	3	3	0	1	3	1	0	3	0	0	0	0	3	0	0	0	1	2	2	0	2	0	0	1	0	2	1	0	1	1	1	1	2	0	0	2	1	2	5	4
WD0576	558074	558625	1	2	4	0	3	1	4	5	0	1	3	1	6	2	0	6	0	1	2	4	0	1	0	0	1	3	1	2	1	3	3	4	4	2	0	1	1	0	1	0	1	0	0	2	10	2	8
WD0577	558632	559966	5	4	3	3	0	3	3	2	7	2	1	5	7	9	3	2	4	2	3	7	1	1	0	1	3	5	6	4	6	2	8	8	4	5	0	1	1	2	6	1	3	4	4	6	10	7	7
WD0578	560059	560253	0	1	0	0	0	0	1	0	3	1	0	0	0	0	0	1	0	0	0	1	0	0	0	0	0	0	0	1	0	0	0	1	0	1	0	0	0	0	0	0	0	1	0	1	0	1	2
WD0579	560258	561436	0	0	1	3	0	0	1	1	3	2	2	2	0	2	7	3	6	0	4	19	0	3	0	0	5	1	0	12	6	6	4	4	1	4	1	1	3	10	5	4	4	10	6	5	6	8	12
WD0580	561446	563374	2	0	4	0	5	4	6	2	1	2	2	10	4	3	7	5	6	1	3	4	0	2	0	0	4	3	2	3	5	3	8	9	3	3	1	6	5	1	4	5	4	4	6	10	9	14	19
WD0581	563391	564092	0	2	4	0	0	0	1	0	4	0	0	2	4	3	3	1	3	0	4	1	0	0	0	0	2	1	1	2	3	6	2	4	2	3	3	1	1	3	1	0	2	2	4	5	3	1	8
WD0582	564175	566223	5	6	7	7	2	5	9	13	4	0	2	17	14	6	12	5	6	1	4	10	2	6	3	4	6	7	6	13	8	7	16	14	5	7	2	6	6	7	10	8	2	11	18	8	10	15	19
WD0583	566241	566918	1	3	5	0	0	6	5	1	6	0	5	6	9	7	3	1	4	0	0	0	3	0	0	0	9	2	6	9	3	1	3	4	1	6	2	1	8	1	4	5	1	4	9	5	8	5	7
WD0584	567043	567468	5	6	0	0	0	1	6	2	1	4	0	1	4	1	8	1	6	0	2	1	0	2	0	2	1	4	4	3	1	3	1	2	1	4	1	1	3	3	5	4	7	3	3	7	7	12	14
WD0585	567453	567953	0	1	1	1	0	2	2	4	1	4	0	4	6	0	3	2	2	0	0	1	1	1	0	0	1	0	3	3	3	1	4	0	0	1	1	2	2	4	2	4	1	2	1	7	3	10	3
WD0586	567991	568245	1	3	1	0	0	2	0	3	4	3	1	4	4	0	4	4	3	0	3	0	2	1	0	0	1	2	1	2	1	0	5	2	2	2	3	1	2	0	0	2	2	1	4	5	0	6	7
WD0587	568242	568583	5	4	6	1	4	5	6	7	5	4	0	8	14	11	13	6	6	2	6	5	3	3	0	4	6	9	8	7	7	4	9	11	2	7	8	5	4	5	9	2	1	10	12	15	16	9	18
WD0588	568694	569074	3	5	10	4	2	9	11	8	10	7	1	13	11	6	13	13	10	2	5	7	2	2	3	1	8	7	8	7	9	4	5	10	5	9	9	6	5	5	8	5	3	12	18	14	11	16	21
WD0589	569102	569692	0	1	3	0	2	2	2	0	2	3	0	1	5	2	0	0	1	0	0	2	0	1	0	0	2	2	2	2	2	2	0	3	2	1	3	3	1	0	4	1	4	5	1	5	6	4	13
WD0590	569704	570525	6	5	2	2	3	1	3	3	0	1	1	4	6	1	7	2	2	3	2	1	1	1	0	0	4	5	6	2	9	5	4	9	5	4	6	4	6	6	13	8	5	8	5	11	17	22	27
WD0591	570619	571113	0	0	0	0	0	1	1	0	0	0	0	1	2	0	0	0	0	0	0	1	0	0	0	0	1	0	0	0	0	0	0	0	0	0	0	0	1	1	0	0	0	0	0	0	0	0	1
WD0594	572259	573485	1	4	5	4	5	5	13	2	8	7	2	12	12	2	11	4	6	2	5	5	0	3	1	5	6	2	4	7	11	6	10	12	6	6	7	4	3	8	10	7	8	8	15	21	12	23	29
WD0595	573499	573978	2	2	0	0	1	1	1	1	1	2	5	1	2	2	3	1	1	0	1	1	0	1	0	1	2	1	1	1	6	3	2	3	2	1	3	0	3	2	1	1	1	1	1	1	3	2	1
WD0596	573982	575463	9	13	8	4	3	1	13	10	18	10	4	18	17	11	12	14	4	1	8	6	2	5	5	4	6	8	9	14	8	4	19	16	5	5	5	3	2	2	13	8	9	8	13	16	19	17	21
WD0597	575460	577283	6	7	11	2	3	9	16	21	18	13	4	21	27	13	17	17	11	2	8	13	3	10	4	14	10	10	12	14	18	10	12	24	13	9	10	4	11	10	14	10	12	16	18	20	20	33	30
WD0598	577287	577520	1	2	0	5	0	2	1	3	1	2	0	2	4	2	2	5	3	0	1	1	0	0	0	0	1	1	1	8	1	1	5	0	1	2	1	2	0	2	1	1	3	1	1	3	6	10	9
WD0599	577552	577821	53	65	52	42	40	48	58	97	74	51	19	78	75	82	84	84	82	8	60	86	30	46	31	42	80	77	92	81	112	65	66	119	91	92	68	47	71	75	122	74	55	91	135	131	153	264	299
WD0600	577812	578093	43	41	37	21	39	23	34	42	25	28	13	45	45	31	46	43	50	5	35	33	14	28	16	7	38	44	47	30	57	30	49	45	48	35	36	17	40	28	47	36	33	53	85	67	68	114	150
WD0602	579610	580671	1	5	1	3	3	3	10	9	7	5	1	7	3	3	3	5	3	1	3	4	0	1	0	2	2	4	1	5	5	4	9	6	8	2	2	5	3	3	6	3	6	6	10	5	9	13	24
WD0603	580746	581117	0	3	0	2	2	1	1	2	4	3	0	4	2	1	4	1	1	0	0	4	1	1	0	0	4	0	0	3	3	2	1	1	0	1	2	0	1	1	1	3	1	3	3	2	2	5	7
WD0604	581154	582158	2	3	3	0	1	2	5	3	6	5	2	4	7	4	4	1	9	0	4	4	2	4	1	1	4	2	3	7	3	3	8	5	2	3	7	1	0	1	1	6	5	4	3	3	2	6	5
WD0605	582256	582561	2	4	1	1	3	1	5	3	3	7	1	3	1	4	4	1	5	1	2	4	0	2	0	2	2	3	3	3	4	4	6	5	3	3	2	1	0	3	7	5	2	4	4	9	6	8	7
WD0607	584564	584674	0	0	0	0	0	0	0	0	0	0	0	0	0	0	2	0	0	0	0	0	0	0	0	0	0	0	0	0	0	0	0	0	0	0	0	0	0	0	0	0	0	0	0	0	0	0	0
WD0608	585069	585422	6	3	1	1	2	4	13	6	10	8	2	13	11	7	11	8	7	2	4	4	2	3	1	0	4	6	7	12	9	4	6	8	6	11	7	5	0	4	8	5	3	6	10	8	14	12	22
WD0609	585537	587732	3	1	2	1	4	1	2	3	2	1	0	7	9	2	9	5	6	2	4	6	0	5	1	1	3	5	3	4	12	7	8	7	6	10	7	2	4	2	2	6	12	6	8	10	14	14	16
WD0610	588440	591967	99	94	107	63	81	68	145	185	206	121	47	188	209	134	249	174	145	20	98	173	46	84	60	88	99	110	94	134	165	89	121	136	110	123	111	52	74	60	132	103	78	112	181	170	176	233	322
WD0611	592661	593422	24	23	34	23	16	28	28	30	44	22	16	62	51	30	49	41	32	4	38	38	7	6	4	5	27	29	36	47	47	20	34	29	33	39	22	12	18	17	48	25	33	28	49	43	52	84	98
WD0612	593554	594513	312	330	331	230	308	265	495	427	529	301	167	650	698	461	686	555	486	79	361	552	167	236	239	234	445	445	452	474	737	353	536	563	457	423	381	268	312	300	584	386	302	489	845	747	776	1104	1311
WD0613	594470	596806	282	364	314	217	252	207	347	499	650	300	175	603	694	477	717	470	527	113	376	630	220	253	155	219	448	499	470	513	731	360	534	589	566	518	360	277	350	379	579	408	343	573	917	884	851	1381	1530
WD0614	596767	598461	177	230	153	128	159	120	256	305	483	208	185	364	387	304	489	343	339	74	238	383	130	183	124	154	280	317	290	357	414	203	334	384	342	339	218	162	193	201	414	251	241	404	546	490	529	810	1000
WD0615	598465	599454	99	136	77	44	101	66	122	159	192	83	68	190	208	137	220	177	177	47	117	189	63	93	54	63	124	163	164	187	199	115	174	199	182	164	125	93	112	96	194	127	131	212	286	262	285	429	485
WD0616	599455	601230	106	125	78	67	75	67	115	158	229	98	47	199	201	141	191	167	170	37	132	175	51	75	57	70	130	161	140	219	232	127	186	217	176	180	95	76	93	96	227	124	98	176	257	252	246	432	381
WD0617	601232	602281	90	85	71	47	72	54	89	137	186	96	32	174	142	137	192	139	119	24	105	140	48	65	46	46	97	130	89	149	172	104	115	142	130	114	72	50	75	68	138	70	88	103	196	182	173	281	296
WD0618	602278	603330	74	70	57	54	55	43	103	124	187	83	55	138	133	115	151	111	111	19	91	121	43	60	41	50	84	98	99	112	163	81	99	116	105	95	76	48	59	62	128	73	80	102	137	168	147	175	239
WD0619	603413	604603	30	30	31	16	24	19	24	41	60	14	14	34	70	21	48	31	30	5	29	41	11	17	11	25	53	47	52	53	102	36	59	66	50	54	45	33	35	36	79	49	36	67	105	110	99	151	160
WD0620	604621	605928	26	34	32	10	12	19	26	43	59	27	13	54	77	45	54	43	43	7	45	76	15	22	8	10	43	57	35	59	69	34	56	67	52	70	36	25	34	33	85	38	31	57	97	77	86	124	128
WD0621	605993	606907	17	23	15	11	17	16	20	25	24	10	11	30	42	19	35	23	22	3	20	31	6	6	2	1	24	22	24	32	34	24	19	31	27	12	17	12	19	13	41	28	16	41	48	39	40	56	74
WD0622	607391	608302	8	7	11	7	5	8	13	25	7	4	1	16	18	8	14	15	12	4	10	11	3	5	1	5	11	12	9	12	15	11	19	9	9	7	4	5	7	7	11	4	6	11	12	15	17	17	20
WD0623	608328	609236	3	11	3	4	4	1	10	7	6	9	0	9	13	5	10	3	4	0	10	4	9	5	0	4	5	6	7	6	20	10	16	10	9	12	7	5	5	4	11	9	7	15	8	14	9	27	23
WD0625	610545	611201	0	1	1	0	0	0	3	0	2	1	1	2	1	3	4	0	2	0	2	2	0	1	1	0	0	2	2	1	2	1	3	4	3	0	0	0	3	2	2	1	1	2	4	0	2	3	4
WD0626	611371	612282	8	10	9	4	9	3	9	9	14	8	2	9	16	8	14	6	10	0	8	10	3	6	2	4	5	11	7	8	13	12	14	14	12	11	8	5	7	8	9	9	3	12	17	13	11	24	25
WD0627	612412	613308	87	96	79	67	70	51	95	149	199	78	45	154	142	113	162	114	102	14	90	159	57	76	46	62	87	111	88	101	125	103	98	115	93	86	71	52	78	52	113	63	64	99	127	137	163	222	239
WD0628	613309	613848	25	21	22	11	10	12	29	49	44	19	6	40	40	28	38	33	33	2	16	25	12	9	14	14	19	35	25	26	36	18	25	28	17	20	20	13	10	10	24	16	15	16	29	32	31	53	49
WD0630	614551	616932	135	123	138	72	91	100	166	246	286	135	88	252	234	178	291	171	192	36	131	223	75	100	64	88	136	170	164	159	239	138	156	180	141	145	96	67	84	98	152	97	86	157	201	239	212	324	421
WD0631	617223	618647	512	686	439	387	459	384	689	669	971	510	370	1106	1222	770	1127	956	918	164	676	953	244	383	304	328	548	505	625	605	1014	457	713	837	773	627	580	396	503	476	801	545	471	756	1347	1109	1025	1488	1870
WD0632	618723	622223	176	213	149	120	125	112	233	261	285	155	91	347	253	149	226	209	203	22	152	186	52	88	95	99	136	172	147	268	253	179	249	217	159	165	100	62	93	87	172	104	104	164	226	241	234	317	381
WD0633	623343	626243	862	1030	916	714	763	654	1157	1563	1940	942	543	1785	1836	1267	1932	1503	1580	248	1107	1741	714	1034	593	676	1106	1344	1342	1606	2075	1070	1412	1578	1425	1371	1312	830	1118	1049	1903	1203	1090	1446	2207	1955	1805	3174	3426
WD0634	626650	628119	5	2	5	3	4	2	6	5	13	4	4	5	5	3	5	6	6	1	8	6	2	2	2	0	4	4	3	7	8	0	9	3	3	2	4	3	4	1	2	2	4	2	13	8	4	4	10
WD0635	628113	628553	1	0	0	3	1	0	1	1	1	1	0	2	4	2	1	1	0	0	2	2	0	0	0	1	1	0	0	0	1	0	1	0	3	1	0	0	0	0	0	0	0	0	4	1	1	0	5
WD0636	628566	629024	1	0	1	0	2	1	0	0	0	3	0	3	3	0	3	1	0	0	2	7	0	1	0	0	0	0	2	1	0	0	0	1	0	1	1	0	3	1	1	0	1	1	1	1	1	0	5
WD0637	629050	629676	0	1	0	1	0	0	0	1	0	0	0	1	2	0	2	1	0	0	0	4	0	2	0	0	1	0	1	1	1	0	0	0	1	0	1	0	0	3	1	2	0	0	0	4	3	1	3
WD0638	629952	631112	6	6	6	3	6	4	11	20	16	6	4	18	22	10	19	8	5	2	7	10	1	6	3	3	12	11	8	19	9	10	14	12	6	10	4	3	6	7	7	9	9	9	15	16	21	19	25
WD0639	631112	631903	3	11	5	1	3	5	6	8	15	5	6	8	9	7	10	11	11	0	1	9	2	2	2	2	8	5	2	1	17	7	11	9	8	11	0	1	4	4	7	3	13	11	10	10	9	15	16
WD0640	631906	632232	3	3	3	0	3	4	4	4	1	2	0	4	5	2	6	3	7	0	1	8	1	3	0	1	1	4	2	0	7	2	1	5	5	3	2	1	1	0	7	2	1	4	7	7	3	4	13
WD0641	632244	632498	0	2	0	1	3	0	3	3	2	5	0	2	10	3	2	5	4	0	5	5	0	1	0	0	0	1	2	4	4	3	3	7	1	0	2	0	2	2	2	4	1	2	3	5	0	7	6
WD0642	632506	632970	1	6	1	0	1	1	2	4	1	3	0	5	8	3	6	4	4	0	7	6	0	1	0	0	0	1	3	3	6	4	3	3	1	2	1	1	5	2	2	4	2	2	6	7	1	9	8
WD0643	632957	633433	0	5	1	0	1	2	4	1	1	4	0	2	5	1	1	0	4	0	1	1	0	0	2	2	1	6	2	2	3	1	3	4	1	4	1	1	2	1	3	1	1	1	3	6	5	3	1
WD0644	633430	633879	0	0	1	0	0	0	2	0	1	1	0	2	1	0	0	0	2	0	0	1	0	0	0	1	0	2	3	1	3	1	6	2	0	1	1	0	3	0	1	0	1	1	2	2	5	4	3
WD0645	634058	634537	5	4	4	3	0	2	5	2	5	9	0	7	4	8	4	3	4	0	4	5	1	1	3	2	3	6	5	5	6	3	2	3	5	2	3	1	6	1	2	2	1	6	7	6	5	14	13
WD0646	634725	635105	5	5	10	5	8	5	12	7	8	7	1	7	13	4	12	14	5	0	6	16	3	6	2	3	4	4	11	7	9	7	6	11	5	2	10	9	5	3	7	1	6	6	18	12	11	18	17
WD0647	635216	635557	9	5	4	4	1	2	10	11	13	3	2	11	9	9	8	6	8	2	2	7	3	3	4	3	5	10	2	11	8	0	6	12	9	9	1	4	6	7	5	6	9	5	8	10	9	12	12
WD0649	636774	638294	42	53	45	23	30	36	54	63	67	34	18	77	114	74	94	66	78	15	120	172	36	73	23	26	72	95	80	110	143	74	104	99	96	113	68	37	62	59	129	86	66	93	144	156	103	203	201
WD0650	638560	639294	93	121	90	63	89	67	116	149	140	68	35	208	176	97	207	146	163	20	109	185	41	79	37	76	100	128	91	87	145	98	133	152	89	139	65	58	72	68	133	73	71	121	182	168	165	236	289
WD0651	639402	639725	114	145	107	85	108	86	175	198	203	122	54	238	248	152	245	140	188	23	146	227	76	111	81	78	142	155	134	188	248	143	203	209	177	173	116	91	96	116	204	157	112	171	301	264	233	300	412
WD0652	639747	641027	14	31	23	22	13	11	37	35	45	22	20	39	20	29	38	28	25	5	25	21	18	14	8	9	22	26	23	38	53	15	19	39	35	21	25	17	15	14	28	19	27	17	56	48	61	75	95
WD0653	641099	641752	102	121	105	84	85	87	135	186	225	113	82	195	251	172	202	171	164	27	143	179	51	66	59	60	116	116	116	160	175	89	160	151	149	134	89	60	70	65	142	85	80	117	181	192	219	258	328
WD0654	641759	642253	132	198	133	106	117	106	175	194	250	137	128	234	320	178	319	232	223	59	185	237	61	101	86	89	164	164	161	215	256	163	190	203	177	192	128	105	115	116	205	160	125	194	308	311	292	372	466
WD0655	642263	643804	247	292	187	174	225	162	295	304	346	240	114	498	438	343	422	363	311	68	267	375	125	169	143	139	236	271	253	304	446	275	368	384	265	265	189	148	151	146	320	234	185	259	424	384	444	562	618
WD0656	643801	644361	69	79	48	73	65	40	74	121	174	69	47	138	81	88	149	106	87	16	61	83	25	48	41	47	48	77	67	92	135	71	109	113	70	85	49	25	47	29	57	37	39	62	92	97	111	173	209
WD0657	644777	645205	258	368	281	266	211	217	365	463	646	241	190	514	574	342	536	372	375	96	298	397	119	152	140	145	253	300	295	453	444	264	335	380	297	322	225	142	162	167	362	221	186	316	442	427	427	760	791
WD0658	645213	646280	605	692	559	529	459	495	784	917	1278	607	395	1184	1147	843	1141	940	862	141	680	929	266	379	340	389	536	655	533	865	860	513	714	839	719	539	484	339	388	360	710	442	414	606	920	874	872	1301	1425
WD0659	646302	646688	262	284	206	153	183	176	314	336	430	250	115	497	484	349	481	371	341	62	304	390	133	149	169	139	221	197	187	280	349	204	242	304	259	216	187	120	159	156	262	183	168	226	443	322	351	442	505
WD0660	646710	647078	250	298	212	143	232	153	314	317	391	237	132	484	442	321	504	362	312	72	306	477	125	187	151	178	199	271	204	293	369	245	267	355	252	266	187	139	153	187	298	200	186	286	433	431	415	609	653
WD0661	647138	647779	103	139	111	86	97	68	135	177	183	105	43	205	189	135	229	170	125	34	125	180	52	56	57	66	91	151	87	185	173	106	139	145	111	108	79	43	68	54	136	84	55	93	135	145	166	302	241
WD0662	647776	649104	212	243	182	161	140	114	250	303	413	172	119	372	321	228	380	280	263	56	206	337	87	115	115	114	170	193	193	266	311	222	268	303	216	214	158	108	142	111	262	155	130	199	302	333	299	501	489
WD0663	649108	649578	156	241	184	108	131	116	226	219	288	151	81	324	309	233	330	241	276	47	157	264	86	101	102	93	158	179	185	178	267	168	208	209	234	191	157	83	133	99	227	138	155	199	287	303	328	411	413
WD0664	649582	650094	152	189	149	100	134	108	177	194	267	150	74	292	259	191	334	210	237	47	185	252	78	111	92	95	146	80	128	127	277	119	184	258	207	181	115	75	133	119	209	146	119	197	241	308	258	273	352
WD0665	650107	650478	115	125	94	85	82	80	128	178	224	101	60	213	199	122	215	134	182	27	105	192	54	76	68	59	101	92	111	104	159	114	137	156	134	128	88	53	79	72	133	93	85	154	183	186	203	264	331
WD0666	650484	651029	145	194	148	155	136	112	204	262	310	148	92	300	325	207	315	274	247	49	174	294	73	98	97	78	150	137	143	190	270	140	169	240	190	147	150	83	131	100	202	140	137	180	349	263	231	361	386
WD0667	651046	651441	186	231	182	190	180	143	247	338	440	176	99	365	366	266	373	302	265	48	188	360	87	130	105	121	155	162	193	224	326	178	208	327	216	191	154	111	137	142	266	191	149	238	330	325	313	422	532
WD0668	651463	651771	125	195	166	138	116	111	201	241	401	133	108	240	243	210	295	224	193	36	160	286	60	119	72	120	134	194	134	257	216	127	187	259	180	196	139	79	99	116	217	144	112	163	265	269	241	508	451
WD0669	651788	652321	217	276	199	198	188	161	271	383	531	195	150	427	447	328	461	357	339	38	262	333	102	139	118	125	215	220	198	350	341	168	285	318	256	223	170	93	164	130	267	185	155	214	382	357	391	568	641
WD0670	652328	652645	229	276	246	183	230	167	323	414	489	248	139	495	514	362	461	384	411	57	288	328	114	143	135	137	202	239	196	305	394	202	293	355	240	259	169	132	177	140	309	186	180	236	453	397	384	542	671
WD0671	652645	653004	201	306	211	189	217	142	276	336	508	250	156	445	420	321	545	335	327	51	262	366	107	179	122	133	198	252	203	284	354	221	266	361	255	232	156	98	166	168	246	189	164	281	403	362	343	559	577
WD0672	653018	653254	95	128	109	69	111	72	142	144	157	108	70	224	199	164	225	150	165	26	118	143	37	74	65	54	84	111	100	129	139	104	158	137	126	126	86	62	72	75	129	79	70	96	191	169	138	281	242
WD0673	653247	653450	92	124	115	51	92	67	122	132	144	95	86	185	191	156	185	171	139	27	104	124	51	65	38	44	85	105	92	114	159	88	122	104	105	102	81	54	69	59	102	52	76	82	150	141	135	239	246
WD0674	653462	653875	200	259	200	171	191	152	261	258	348	232	101	422	412	334	379	343	348	57	259	335	116	127	130	113	294	291	209	336	348	224	246	290	244	246	161	126	166	124	270	164	160	222	386	352	334	453	527
WD0675	653890	654504	218	294	233	156	220	166	303	348	438	281	116	495	439	385	499	437	346	64	297	362	140	155	149	136	220	245	227	238	374	270	311	351	223	265	172	151	219	146	298	165	183	276	440	377	346	615	574
WD0676	654544	654891	99	148	128	84	111	72	146	187	210	126	109	242	205	170	238	167	167	33	113	181	55	69	49	70	89	130	113	176	209	111	137	172	118	148	84	72	79	63	125	88	87	127	196	176	179	310	332
WD0677	654897	655181	163	211	155	138	155	103	196	227	364	152	97	309	297	219	320	240	237	50	201	255	94	98	95	97	127	171	148	249	283	121	198	211	163	166	119	90	103	81	201	117	111	148	272	238	239	346	385
WD0678	655185	656009	405	512	347	292	310	316	489	517	778	411	260	776	767	519	817	678	583	103	496	664	187	278	231	234	382	406	384	567	654	437	481	623	419	442	299	231	272	264	492	363	299	394	702	693	571	795	916
WD0679	656011	656298	75	95	64	60	65	46	73	106	163	67	45	116	102	101	154	97	87	18	66	113	25	60	36	60	73	66	64	51	108	74	75	125	97	98	59	45	56	51	90	72	45	103	121	123	103	184	205
WD0680	656295	656909	183	234	173	198	171	132	204	305	434	176	131	334	337	242	387	258	217	59	195	275	87	111	99	154	180	159	167	240	267	160	241	241	169	195	132	102	101	102	190	151	132	201	279	273	260	401	412
WD0681	656912	657634	306	399	282	232	260	214	433	508	619	289	175	618	523	387	615	452	429	87	327	516	154	229	163	214	283	383	273	509	455	293	379	475	297	327	224	183	165	174	374	278	209	330	482	498	521	723	720
WD0682	657644	657973	150	175	165	108	115	104	194	206	279	133	66	280	246	188	327	165	225	28	129	232	61	96	74	87	129	154	151	157	211	134	170	191	126	118	108	62	81	77	168	103	96	164	223	226	238	354	357
WD0683	657988	659160	234	271	255	153	238	173	285	261	277	248	118	490	442	279	441	327	422	44	305	440	136	185	138	142	236	141	251	176	428	266	292	330	231	236	159	163	197	183	296	206	181	273	417	446	349	350	487
WD0684	659511	660710	64	67	43	30	54	42	89	107	108	70	32	130	92	88	121	90	83	17	67	93	20	47	31	36	57	70	68	74	127	59	92	99	74	65	39	20	45	34	88	41	43	59	122	114	96	161	172
WD0685	660916	661410	181	236	181	158	144	161	283	271	335	150	91	340	434	258	367	274	276	39	215	323	85	133	78	117	230	269	208	354	359	189	258	322	270	280	182	147	124	164	273	190	151	283	404	461	428	577	715
WD0686	661831	663177	92	110	89	49	67	58	106	129	128	89	44	169	131	101	178	110	98	8	79	101	23	42	27	42	90	124	112	169	159	102	146	139	102	120	67	48	64	61	104	63	70	89	145	153	154	312	258
WD0687	663287	664207	10	20	25	12	14	16	22	14	34	13	19	24	46	22	27	31	20	5	22	29	4	5	5	6	18	17	23	26	35	25	30	35	23	26	16	14	16	14	33	20	18	17	42	35	41	34	47
WD0688	664328	664654	116	143	120	70	110	91	173	220	227	134	42	250	293	215	244	203	225	34	186	224	60	73	53	70	114	178	144	163	187	139	178	194	134	148	111	75	91	87	170	93	87	135	189	219	197	410	389
WD0690	665701	668439	319	349	275	259	238	224	432	464	554	335	169	686	607	377	608	515	480	86	389	609	148	232	203	197	316	396	354	472	535	309	377	474	392	349	301	200	213	218	439	258	252	363	598	560	525	682	873
WD0691	668647	669090	71	78	55	30	71	44	97	141	128	70	37	115	131	91	116	83	104	14	75	110	43	60	46	48	47	65	54	103	97	57	73	77	64	56	45	41	42	47	90	56	54	88	113	92	100	140	156
WD0692	669235	669468	0	0	0	0	0	0	0	0	0	0	1	0	0	0	0	1	0	0	0	0	0	0	0	0	0	0	0	1	0	0	0	0	0	0	0	0	0	0	0	0	1	1	0	0	0	0	2
WD0693	669520	671067	60	64	69	54	60	59	94	93	86	64	27	124	113	73	106	96	98	7	73	66	20	22	25	31	62	86	61	75	101	72	96	72	89	57	50	45	50	43	95	54	60	59	112	130	92	150	154
WD0694	671064	671792	54	53	75	45	50	59	80	107	84	64	12	117	146	89	112	110	98	9	73	96	29	24	20	27	63	89	81	86	128	72	105	94	107	70	64	43	66	58	91	66	73	86	163	163	130	200	191
WD0695	671899	673287	146	127	126	97	91	107	186	196	238	122	63	256	227	148	247	166	162	24	139	182	55	70	62	68	121	137	109	204	190	159	157	152	114	126	77	70	71	75	165	103	79	146	184	182	170	284	296
WD0696	673289	674977	3	0	0	2	4	5	2	5	1	1	5	9	7	2	3	7	7	0	6	5	0	3	1	1	10	9	5	14	10	9	8	8	9	8	5	3	8	7	11	3	4	16	17	14	21	28	36
WD0697	675038	675466	1	0	0	0	0	0	1	2	1	0	0	2	0	1	0	1	0	0	0	0	0	0	0	0	0	0	1	0	1	0	1	1	0	0	0	1	0	0	0	1	3	1	0	1	3	5	0
WD0699	677086	678093	32	28	24	19	27	24	35	39	41	32	7	59	70	41	36	49	31	5	38	46	6	14	8	16	21	32	20	35	35	35	34	35	26	26	17	13	20	13	34	16	20	22	39	35	51	59	55
WD0700	678250	678384	2	2	4	0	0	0	2	3	7	2	0	6	0	2	0	2	0	0	3	2	0	1	2	1	1	1	3	1	4	2	4	1	1	4	2	1	1	0	0	2	1	0	1	2	2	0	0
WD0702	678533	679270	10	12	15	6	9	15	29	22	17	18	4	15	27	21	26	26	16	7	9	18	1	15	12	4	16	17	10	20	23	16	30	21	12	15	9	10	8	4	13	5	8	16	20	28	18	20	36
WD0704	679596	679700	4	1	2	2	1	1	3	9	1	3	0	6	2	4	4	4	5	0	2	6	0	4	3	0	4	7	2	4	5	1	3	6	5	3	4	4	3	3	3	5	1	2	2	2	6	2	4
WD0705	679799	680935	27	25	31	22	21	19	28	24	21	17	10	37	50	28	37	27	16	1	15	31	4	10	11	9	24	29	22	32	39	19	38	27	35	33	16	17	28	17	26	17	11	22	46	34	31	61	46
WD0706	681091	681789	214	271	215	178	171	182	303	359	394	221	139	377	342	265	398	279	250	55	202	285	97	133	125	190	165	219	211	373	356	216	268	345	208	240	190	120	103	127	242	174	136	220	321	340	333	432	567
WD0707	682028	682702	38	40	47	42	41	27	37	65	79	36	10	70	74	66	64	53	72	6	48	66	23	35	29	16	37	53	53	73	100	46	63	63	53	60	48	14	38	47	82	52	44	51	100	82	74	78	107
WD0708	682742	683203	109	124	94	89	80	90	137	130	180	79	62	205	233	128	233	153	160	40	150	259	89	161	64	52	174	166	249	247	394	133	203	278	212	221	169	97	181	189	364	271	164	243	290	366	290	464	527
WD0709	683251	684450	57	55	49	26	35	55	72	60	45	49	19	95	150	58	71	94	66	9	68	82	15	25	14	15	49	78	65	69	116	46	88	85	69	73	38	39	53	45	78	50	51	61	123	111	114	141	200
WD0710	684450	685532	25	23	20	3	19	15	34	24	31	26	5	46	48	36	46	41	39	5	25	27	12	16	9	7	19	26	32	29	43	21	36	32	29	21	26	14	29	13	28	23	12	27	43	44	38	55	61
WD0712	687138	687815	18	16	17	13	14	11	21	15	19	9	7	25	35	21	30	26	16	0	8	19	9	5	6	13	19	19	23	29	31	19	23	22	18	19	13	12	16	15	26	13	13	26	41	23	40	51	53
WD0713	687910	688338	84	84	95	72	68	87	105	115	139	73	38	161	190	105	205	101	139	24	92	156	33	50	44	42	108	154	118	132	191	91	138	139	152	141	86	63	78	64	155	83	90	152	176	194	187	360	353
WD0714	688412	689242	10	7	7	3	10	3	7	11	4	11	0	8	9	14	12	11	9	1	6	8	2	2	5	4	9	9	10	10	14	9	10	14	5	7	6	0	3	5	10	4	3	12	14	9	14	22	20
WD0715	689249	689533	9	10	11	8	8	12	20	17	9	9	2	17	21	18	13	9	10	1	20	24	7	8	3	3	19	14	12	21	34	11	15	14	17	19	12	5	13	6	18	6	12	20	22	22	22	31	42
WD0716	689534	689926	50	50	61	21	35	30	64	65	75	48	21	86	89	61	85	62	69	13	88	109	36	52	19	23	75	80	80	130	144	58	92	102	99	79	63	47	62	57	115	53	63	72	117	132	137	173	291
WD0717	690007	691056	5	7	7	1	1	4	5	8	19	6	7	5	15	5	11	6	12	0	4	7	2	4	3	2	6	10	9	13	13	10	9	11	4	11	8	3	10	6	10	12	6	8	13	12	12	20	19
WD0719	694014	695588	17	21	20	23	21	18	25	27	27	20	10	35	42	20	31	32	23	1	23	40	5	18	6	8	25	20	23	29	35	22	36	32	31	31	18	7	17	7	41	18	17	24	51	41	35	66	69
WD0720	695543	696382	25	34	23	13	28	18	24	45	55	27	10	66	52	27	49	42	26	8	26	35	10	17	11	18	23	49	39	51	45	30	42	58	29	39	21	22	14	14	28	22	17	25	47	46	48	88	71
WD0721	696505	698013	7	7	4	8	0	6	5	2	4	5	5	7	5	8	7	6	4	1	4	3	2	2	0	0	2	4	5	4	6	4	5	5	2	7	2	8	2	1	5	5	4	6	8	5	6	12	15
WD0722	698097	698546	820	915	715	528	617	578	1075	695	797	737	465	1638	1737	1150	1535	1420	1634	248	1152	1586	422	563	540	556	851	1024	868	1281	1467	827	1182	1286	1376	1275	1005	779	891	876	1519	1011	804	1297	1807	2001	1540	2149	2689
WD0723	698795	699991	246	312	172	202	233	174	338	267	296	245	144	469	456	315	440	377	366	53	320	415	110	153	119	125	255	262	303	321	529	285	375	445	355	321	243	168	218	209	379	239	221	353	560	579	460	524	685
WD0724	699991	700389	29	43	23	28	28	16	50	59	49	35	18	68	47	27	56	58	30	6	27	28	14	10	10	10	31	39	26	46	53	29	31	50	27	33	19	17	24	20	34	24	31	20	43	44	47	60	65
WD0725	700415	700780	31	38	23	26	24	16	47	61	59	44	10	49	34	30	44	40	25	5	21	26	8	11	6	13	29	39	23	49	45	25	23	32	32	23	20	10	7	15	31	23	12	23	39	38	39	39	70
WD0726	700774	701226	16	15	10	7	12	8	20	25	34	13	13	14	18	10	20	16	9	1	9	10	2	7	5	3	12	11	10	17	10	13	18	20	7	3	5	4	5	6	11	10	9	9	18	12	15	20	21
WD0727	701313	702101	70	91	64	45	66	56	95	83	105	64	40	139	136	76	96	114	74	15	83	97	14	29	12	18	71	79	101	129	153	74	91	117	122	96	76	36	54	59	92	56	65	74	143	169	156	240	272
WD0728	702105	703241	29	44	37	28	22	25	47	41	62	40	33	66	64	48	71	41	34	8	24	43	13	16	15	9	28	45	39	61	52	31	48	48	40	32	15	20	19	27	52	35	27	39	54	77	75	93	84
WD0729	703284	704063	65	71	55	60	54	47	86	127	157	82	42	125	149	104	137	105	103	29	92	117	27	49	45	55	68	99	83	120	145	79	108	97	91	82	59	28	51	40	103	50	66	91	133	107	131	151	202
WD0730	704053	704535	49	51	43	27	43	28	59	71	85	46	28	90	102	57	84	65	71	14	41	93	32	35	29	41	53	66	50	113	74	70	66	102	46	66	56	30	26	21	54	32	38	60	65	82	70	161	143
WD0731	704555	705538	61	101	69	57	61	68	107	102	134	95	38	160	199	80	134	136	107	19	102	128	29	36	37	30	94	123	105	158	179	90	135	117	86	102	69	46	62	71	133	82	79	89	164	164	136	212	275
WD0732	705864	706634	136	175	133	96	115	97	184	168	211	132	73	365	401	262	383	322	336	50	355	425	87	108	56	85	217	235	238	318	412	180	293	328	341	266	219	116	194	165	321	212	177	239	419	433	336	468	573
WD0733	707193	709319	6	3	6	0	3	3	4	5	12	5	0	4	1	3	3	5	1	1	4	6	2	2	2	2	3	0	5	2	4	4	3	6	5	4	3	2	1	1	7	2	0	8	5	3	7	10	12
WD0734	709544	710044	30	36	30	8	25	23	28	52	45	25	8	57	62	42	55	35	45	7	37	62	8	14	11	12	28	34	27	44	48	31	46	48	26	24	19	13	20	16	37	20	27	43	46	61	43	72	87
WD0735	710045	711259	43	52	42	28	44	35	76	78	78	58	26	104	90	55	93	73	66	1	63	79	22	31	30	22	51	44	46	75	93	47	69	81	48	56	40	19	36	25	56	36	38	64	74	77	84	104	100
WD0736	711451	711768	14	16	19	6	18	9	32	30	21	11	5	29	22	10	32	22	23	2	22	31	16	40	16	18	45	62	62	76	93	37	43	61	57	58	47	31	46	37	79	45	28	71	60	81	74	107	105
WD0737	711775	713046	210	217	181	156	178	137	265	354	495	239	88	423	399	260	439	335	275	51	201	277	95	136	91	107	177	215	160	314	314	155	266	223	197	180	144	82	124	101	217	146	114	173	297	300	310	407	502
WD0738	713043	713663	178	204	194	129	159	113	240	254	343	205	105	388	412	282	372	303	256	43	234	334	96	129	119	120	236	219	190	303	324	208	248	269	211	226	205	103	128	142	245	177	129	214	339	351	364	491	549
WD0740	714667	716073	41	35	34	21	38	39	54	66	60	45	15	101	90	42	73	66	67	10	51	68	17	27	24	32	47	49	41	88	55	38	52	42	50	28	41	27	40	24	72	27	41	47	71	78	74	115	142
WD0741	716066	717088	12	14	8	15	10	6	16	24	27	16	4	24	31	17	28	18	21	3	10	31	6	15	18	5	19	23	12	22	26	16	15	17	21	14	6	3	11	11	29	10	11	24	30	33	32	49	51
WD0742	717104	717208	1	0	0	0	0	1	4	5	4	0	0	2	3	2	2	2	3	1	1	0	0	0	1	0	1	2	1	2	1	4	0	2	2	0	1	0	3	0	2	2	1	3	2	2	3	5	4
WD0743	717339	718223	64	81	49	34	66	51	83	116	95	69	36	147	92	63	121	99	94	4	67	97	31	37	42	36	54	96	58	98	91	87	72	107	60	70	41	43	50	39	80	52	42	70	104	103	97	166	144
WD0744	718216	719037	81	86	54	36	60	68	91	102	83	69	25	134	114	90	110	102	97	14	76	102	27	42	40	38	75	99	73	120	127	79	91	129	75	80	58	34	48	34	84	44	45	76	133	99	108	182	176
WD0745	719245	721224	1179	1406	998	853	861	840	1446	1391	1692	1135	654	2365	2233	1674	2043	1874	1659	322	1671	2112	537	730	693	682	1131	1276	1156	1639	2265	1068	1580	1756	1686	1400	1179	756	1038	890	1739	1038	920	1240	2353	1983	1957	2606	3174
WD0746	721317	721421	2	0	1	0	0	0	0	1	0	3	0	3	0	0	0	0	0	0	0	0	0	0	0	1	0	0	0	0	0	0	0	0	1	0	0	1	0	0	0	0	0	0	0	0	1	0	2
WD0747	721469	721582	7	3	1	4	6	4	2	7	10	3	0	3	2	2	4	1	2	0	4	3	1	4	2	3	1	3	3	4	2	1	6	1	1	2	0	2	6	2	5	1	1	0	6	4	2	3	1
WD0748	721661	722467	3	6	2	2	4	3	4	5	5	6	0	4	2	5	7	5	1	2	2	1	0	2	1	0	3	2	1	3	4	4	1	3	3	1	3	0	1	3	0	2	2	2	5	3	2	1	8
WD0750	724026	725087	104	108	81	63	88	64	122	139	162	92	36	201	165	122	197	147	137	31	125	164	50	75	50	69	83	170	101	162	156	113	118	154	98	121	78	54	64	65	125	80	57	118	160	189	161	272	232
WD0751	725080	726459	165	150	115	87	123	95	171	163	179	141	66	302	277	197	249	189	197	21	192	213	86	85	80	102	152	147	143	207	233	161	182	240	172	144	107	76	89	100	200	112	98	165	216	259	221	277	317
WD0752	726462	727391	26	27	26	16	19	19	26	38	24	24	11	38	37	29	33	37	35	3	18	25	14	13	14	13	27	37	28	32	40	26	30	43	22	23	17	10	12	11	37	17	16	27	38	26	24	43	45
WD0753	727388	727705	17	21	13	10	14	11	26	59	27	18	7	56	20	18	31	31	25	1	14	24	15	15	9	14	18	16	19	28	27	18	23	18	16	20	7	7	12	7	19	8	11	15	18	13	27	35	41
WD0754	727721	729022	194	227	174	155	192	135	224	328	325	176	64	402	331	256	373	282	255	34	235	353	103	161	134	163	190	224	205	276	242	206	202	272	205	177	125	120	107	120	246	183	141	219	309	309	311	454	529
WD0755	729108	730055	68	82	53	27	60	43	67	95	87	75	21	132	108	87	143	94	113	17	69	92	24	48	47	31	44	63	43	56	66	45	42	77	37	47	37	22	35	27	57	21	28	51	71	60	64	100	94
WD0756	730042	730641	109	131	86	72	110	71	143	197	238	111	49	250	231	226	229	192	203	33	171	211	59	107	82	84	292	276	142	422	271	161	182	204	154	133	136	72	78	76	147	107	88	142	191	155	143	232	259
WD0757	731590	732462	9	20	17	15	13	15	24	34	11	10	8	31	42	23	35	34	69	9	109	164	84	168	21	18	143	136	228	186	316	103	160	197	183	199	158	95	198	212	439	280	147	215	196	242	157	278	267
WD0758	732578	732916	37	53	41	39	30	37	70	55	94	40	17	88	91	39	76	87	79	8	54	62	11	28	9	18	38	49	55	78	75	41	68	93	50	43	34	23	32	27	62	42	28	51	88	74	90	102	124
WD0759	732985	733917	14	26	26	7	20	27	21	39	59	12	6	48	35	32	52	39	40	1	28	47	15	15	21	10	22	26	16	39	41	20	27	34	26	27	28	16	25	22	32	37	17	30	61	46	51	63	71
WD0760	733914	734390	50	80	50	26	47	47	62	98	137	46	23	97	82	73	116	91	96	15	69	127	51	52	49	38	47	76	52	74	102	51	64	88	79	76	69	43	58	49	96	65	49	80	133	117	86	170	152
WD0761	734420	735760	143	177	144	129	99	105	165	222	298	131	77	287	250	179	271	214	217	36	132	220	63	86	78	92	100	176	154	207	219	154	157	212	171	160	119	92	123	89	188	118	104	154	224	250	251	396	356
WD0762	735747	737066	120	169	135	95	109	95	149	217	262	111	80	269	240	180	238	190	177	32	138	227	65	79	46	73	129	157	150	167	225	117	162	211	175	152	91	88	102	87	167	101	124	148	225	232	254	424	446
WD0763	737076	737636	19	19	14	9	14	10	17	17	26	10	9	24	25	20	23	23	13	3	6	32	18	10	8	8	28	21	33	26	60	21	31	34	49	25	21	17	23	16	47	54	26	47	55	39	75	94	200
WD0764	737941	738357	7	7	2	1	0	6	6	9	18	7	3	11	4	6	17	7	19	1	19	47	13	40	6	9	22	24	47	48	63	20	43	42	49	47	42	27	26	41	81	49	30	63	69	63	84	128	185
WD0765	738350	738880	11	12	14	8	8	8	17	22	43	7	3	22	23	20	24	14	14	0	14	29	9	8	7	6	14	10	12	25	16	21	8	7	19	17	18	2	7	7	12	7	8	9	10	17	10	28	36
WD0766	738997	740421	201	223	169	100	131	137	243	183	243	202	128	436	582	375	387	351	382	58	306	429	102	111	99	111	139	182	141	248	283	133	198	256	232	202	183	130	137	112	223	139	116	153	254	256	224	351	392
WD0767	740542	740991	20	28	14	12	26	24	49	37	41	23	9	41	51	40	42	30	33	1	29	30	4	7	7	14	22	23	12	34	29	18	29	33	17	32	14	9	19	19	20	27	18	22	31	36	23	68	34
WD0768	740998	741789	22	36	20	15	16	17	38	35	43	27	12	49	61	35	38	50	38	6	41	44	14	14	12	17	32	28	41	56	61	35	37	54	52	35	17	9	23	25	29	25	24	41	52	53	45	85	80
WD0770	742480	744225	27	31	24	24	31	28	40	38	36	41	22	82	99	62	93	63	126	10	151	203	29	49	25	29	104	105	112	158	206	94	128	155	161	148	91	57	96	92	171	138	105	116	157	195	168	179	232
WD0771	744644	746026	5	4	3	3	1	4	10	6	2	3	3	10	21	7	20	20	20	7	36	53	12	24	4	2	32	45	48	43	75	33	33	50	52	35	33	14	35	34	69	50	28	54	58	60	38	49	59
WD0772	746031	746639	1	5	6	3	6	5	10	11	5	6	0	11	12	7	11	10	10	2	17	25	3	6	5	4	14	17	9	18	19	7	11	16	13	12	4	7	6	7	19	14	16	16	11	18	16	24	26
WD0773	746644	747459	11	22	15	9	15	8	20	26	26	14	10	40	30	19	23	20	31	0	37	36	6	11	3	9	25	25	24	43	44	28	24	36	23	41	21	5	18	19	31	21	24	32	44	45	39	73	53
WD0774	747614	748096	66	85	57	52	58	53	108	106	119	73	41	142	135	81	134	105	102	16	72	113	26	48	22	23	61	96	76	106	121	61	81	110	78	78	49	60	61	59	82	77	66	102	109	147	133	198	223
WD0775	748106	748987	43	43	22	14	26	17	51	40	44	32	25	56	37	27	60	55	34	3	26	32	6	16	6	14	32	43	15	45	51	31	45	25	23	28	20	12	14	21	39	26	15	41	46	47	34	69	66
WD0776	749026	751014	85	93	59	69	67	61	92	102	102	67	47	143	154	117	139	126	88	7	84	130	19	39	33	40	87	77	84	85	158	69	120	119	108	102	66	59	53	58	123	70	67	97	160	148	141	195	213
WD0778	751229	752551	73	77	56	23	51	51	83	82	112	71	40	131	121	88	153	105	77	12	62	119	23	43	37	39	70	91	55	65	110	59	78	94	75	85	43	41	46	39	85	63	57	84	102	111	114	159	199
WD0779	753031	753159	11	10	3	12	11	7	23	21	22	14	6	19	18	11	20	13	7	1	10	28	7	14	1	12	19	18	21	24	23	20	14	19	19	29	6	6	10	11	18	14	13	22	22	37	36	54	67
WD0780	753220	756549	120	100	89	83	82	74	124	128	156	106	51	245	243	165	204	159	164	26	111	149	42	64	66	46	97	127	99	158	209	100	139	178	111	99	88	69	81	59	158	92	76	114	206	180	180	233	273
WD0781	757009	757371	127	148	137	113	126	83	165	209	250	128	87	299	293	178	285	202	254	30	153	261	76	89	62	86	133	195	134	193	222	132	150	237	154	166	128	84	121	89	172	130	128	182	222	256	269	461	410
WD0782	757371	757646	106	150	106	81	108	72	144	199	237	127	58	214	198	158	267	181	156	31	135	201	57	54	44	78	108	173	120	177	164	125	106	199	113	137	77	66	83	70	125	96	88	136	172	186	218	334	319
WD0783	757654	758208	244	236	181	166	180	165	310	425	420	256	122	472	379	277	424	337	311	50	252	300	92	135	122	155	222	257	234	396	353	230	285	288	196	236	168	112	145	119	248	206	156	247	342	357	382	529	587
WD0784	758215	758448	60	54	34	46	42	61	71	132	112	67	33	100	69	68	98	106	48	12	52	63	11	33	27	25	47	34	45	85	67	40	54	45	53	52	44	32	28	20	72	31	40	56	66	60	88	64	120
WD0785	758445	758678	32	35	16	31	17	28	46	53	51	30	14	45	35	27	51	44	18	6	20	24	8	19	16	11	15	19	17	39	38	20	21	25	21	16	14	9	11	11	19	11	12	15	20	18	28	27	38
WD0786	758675	759967	136	187	109	128	91	79	199	217	222	126	59	224	173	136	181	208	114	15	107	127	35	60	73	53	105	102	89	148	141	84	118	110	88	93	62	36	57	47	99	77	40	81	149	128	135	172	183
WD0787	760210	761466	3	11	6	8	8	10	16	7	7	12	0	10	15	7	12	3	9	1	7	6	3	1	1	6	8	12	10	15	11	9	10	18	14	12	5	8	7	4	9	4	10	7	17	10	17	30	24
WD0788	761509	762705	36	27	41	19	35	34	47	48	58	43	31	62	86	42	54	44	45	8	48	58	16	18	28	15	47	40	47	57	58	39	42	55	49	42	31	16	29	21	43	43	35	43	91	63	68	118	99
WD0789	762823	763461	8	5	10	6	3	8	4	5	15	6	3	16	12	6	14	9	6	1	4	7	0	6	3	2	4	18	4	15	6	7	11	17	6	1	11	4	5	8	13	4	10	7	13	14	16	18	20
WD0790	763492	764460	28	25	16	10	18	14	25	32	48	21	9	47	41	13	32	25	17	8	25	15	9	16	14	9	30	34	26	29	50	23	38	43	33	19	12	8	7	21	25	24	19	26	38	37	51	56	64
WD0791	764869	766287	65	69	57	39	69	57	100	72	119	60	30	136	136	82	142	132	98	15	93	126	29	45	36	34	70	101	81	112	122	73	100	104	94	88	46	50	64	49	92	84	79	85	154	143	124	166	213
WD0792	766433	766963	5	11	2	3	2	5	5	8	10	5	1	11	21	6	11	15	11	6	15	18	2	2	3	3	17	13	22	19	30	9	17	25	22	20	19	7	12	12	25	11	13	16	25	32	27	33	36
WD0793	766986	767462	19	30	25	12	12	19	21	32	30	18	8	39	55	26	38	42	28	8	20	35	6	11	2	7	25	28	34	35	68	23	42	41	43	31	20	17	15	14	42	22	21	38	60	46	51	90	89
WD0795	767629	768936	246	313	235	194	224	192	359	467	493	273	103	498	296	312	340	393	279	46	251	284	115	168	186	171	230	322	233	451	426	296	355	333	261	247	211	138	159	123	318	171	191	240	364	291	377	530	581
WD0796	769232	769834	47	45	45	33	32	32	52	55	83	32	30	79	85	40	79	40	57	8	97	142	41	52	22	29	85	82	75	103	116	76	68	137	84	100	50	37	42	70	123	83	65	94	99	132	120	184	197
WD0797	770166	771974	50	89	41	38	37	34	65	78	84	50	32	117	123	80	131	79	63	8	65	86	25	34	28	32	73	89	67	90	82	74	78	94	68	79	54	34	46	35	84	56	57	71	110	108	110	179	174
WD0798	772376	772696	83	95	85	36	96	68	145	125	154	101	64	232	208	132	231	151	180	32	138	204	67	84	75	84	101	145	115	149	176	115	137	140	116	126	73	74	76	84	112	103	74	147	190	168	151	256	265
WD0799	772707	773693	78	87	57	41	91	34	111	160	144	102	23	171	126	88	150	106	107	15	84	79	39	45	70	42	48	75	50	114	106	66	73	67	49	57	47	26	38	35	80	37	38	49	97	53	87	122	122
WD0800	773755	774324	155	147	149	100	118	119	246	253	310	192	57	323	323	189	272	192	192	26	156	216	59	77	42	71	145	168	137	185	202	125	127	193	142	146	108	68	96	63	153	103	88	129	171	156	200	309	307
WD0801	774342	775340	121	168	148	92	164	113	243	283	363	202	82	355	315	204	340	276	179	32	154	207	80	98	67	80	118	152	115	172	203	110	146	147	172	128	103	70	72	79	188	106	98	137	182	177	215	297	338
WD0802	775516	776277	33	35	23	22	23	16	33	56	35	25	16	46	26	24	55	26	32	4	31	29	12	26	15	21	29	33	21	28	38	20	27	23	21	18	16	7	13	12	27	15	10	26	25	22	26	39	42
WD0803	776279	776755	53	49	37	41	42	29	63	88	76	44	24	79	82	50	89	64	79	6	59	107	33	36	24	38	51	56	46	54	65	41	46	56	51	48	43	28	22	32	59	37	43	49	71	63	69	101	121
WD0804	777247	777723	6	3	0	0	1	4	2	8	5	2	5	2	3	3	6	5	3	1	3	3	3	2	0	0	5	3	1	3	7	3	2	2	4	4	0	0	3	5	4	7	1	1	5	1	4	12	8
WD0805	777731	777850	0	3	1	0	0	1	0	3	2	0	0	2	0	2	1	1	0	0	1	0	0	0	0	0	0	3	0	0	2	3	0	2	2	1	2	0	0	1	0	1	0	2	1	1	0	0	1
WD0806	777921	778046	0	2	0	4	0	1	0	0	0	1	0	2	2	0	1	3	0	0	2	2	0	2	1	2	0	0	0	1	1	2	1	1	1	0	1	0	1	0	0	0	0	1	1	3	0	1	1
WD0807	778050	778481	5	8	3	2	3	6	6	5	12	10	1	13	8	7	18	13	7	4	3	6	4	6	3	5	11	5	4	10	21	14	10	15	10	6	12	4	4	3	12	10	2	12	10	9	10	19	15
WD0808	778658	778762	2	4	1	0	2	2	8	5	3	1	0	5	4	3	2	3	0	0	1	2	1	0	0	2	0	2	0	5	3	2	4	4	2	4	2	4	5	3	7	0	3	3	6	3	3	2	9
WD0809	778710	778844	0	0	0	0	0	0	0	1	0	0	0	0	0	1	0	0	0	0	0	0	0	0	0	0	0	0	1	0	0	0	1	1	0	0	0	0	0	0	0	0	0	0	0	0	0	1	0
WD0810	779031	779201	0	0	0	0	0	0	0	0	0	0	0	0	0	0	0	0	0	0	0	0	0	0	0	0	0	0	0	1	0	0	0	0	0	0	0	0	0	0	0	0	0	0	2	1	0	0	1
WD0811	779257	779901	59	44	37	34	45	36	58	65	76	65	23	85	92	57	85	93	66	17	41	51	26	49	43	27	48	44	47	68	83	56	56	57	37	37	34	26	46	36	49	55	73	58	56	78	79	104	126
WD0812	779898	780245	24	16	11	12	11	11	18	22	11	16	4	38	16	17	33	26	19	7	6	11	10	10	10	9	14	15	13	19	21	14	22	20	14	6	8	10	10	11	11	13	21	23	21	24	29	29	38
WD0813	780348	781616	79	88	51	59	57	56	74	84	120	76	24	167	132	76	138	107	80	16	92	100	30	35	39	44	75	66	71	110	116	61	85	93	70	63	59	32	43	33	66	41	64	80	97	109	103	158	157
WD0814	781613	781984	11	15	12	11	9	9	20	22	28	22	14	30	20	17	28	32	12	7	7	13	6	7	4	2	14	22	15	20	18	16	8	18	10	9	9	6	5	6	17	10	7	18	23	17	13	29	20
WD0815	781996	782250	1	3	5	3	0	2	4	9	6	3	0	10	6	1	4	3	3	2	1	0	0	2	1	0	0	3	3	6	4	3	3	3	1	2	1	2	0	2	3	1	4	1	3	4	6	3	7
WD0816	782365	783861	35	43	43	17	24	27	44	39	37	43	23	86	56	53	71	74	58	7	45	55	10	15	12	17	54	54	52	84	73	39	66	72	55	47	27	28	34	29	66	40	32	52	88	89	94	110	125
WD0817	783858	784520	16	25	21	27	17	12	24	24	27	24	5	43	38	25	51	35	25	2	15	19	8	14	10	6	21	42	31	38	49	19	27	41	35	32	16	12	14	24	24	16	18	35	41	50	53	74	76
WD0818	784589	785248	6	3	4	4	4	3	5	13	15	3	0	7	3	4	5	8	7	0	2	8	4	4	3	3	3	5	8	6	15	4	5	12	7	5	3	2	4	5	10	6	2	11	12	8	14	9	16
WD0819	785457	786278	20	26	23	13	17	15	12	31	46	12	19	23	30	30	32	19	33	3	27	25	5	6	6	9	18	28	24	48	45	25	22	38	29	32	16	18	16	20	33	21	25	31	34	50	46	80	79
WD0820	786296	786883	34	26	16	16	26	9	32	52	64	23	9	50	36	26	47	25	31	8	23	33	9	17	12	15	19	31	28	53	46	38	34	38	25	41	21	8	17	21	23	25	22	41	45	35	52	93	80
WD0821	787002	787472	79	90	52	46	71	65	126	97	182	67	26	164	154	109	148	116	88	21	89	153	40	62	29	47	81	103	101	84	143	114	117	140	112	122	72	47	74	79	136	106	73	111	177	159	140	242	259
WD0822	787548	788441	2	8	1	4	3	4	1	3	0	2	0	6	5	2	4	3	5	2	4	2	2	1	1	0	4	6	1	9	7	0	2	3	1	2	3	3	3	6	6	2	2	2	5	3	3	9	4
WD0823	788445	789272	1	1	1	0	2	0	1	1	0	1	0	0	1	0	1	0	2	0	0	2	0	1	0	1	14	8	7	5	7	13	10	2	19	5	43	13	36	2	26	9	35	14	8	6	11	10	24
WD0824	789569	791590	13	18	11	8	12	8	18	14	26	25	3	39	30	19	30	25	25	0	17	17	3	4	7	7	16	20	18	20	30	12	24	21	22	15	9	12	13	9	28	10	13	16	27	18	28	44	37
WD0825	792186	792386	0	0	0	0	0	0	0	0	0	0	0	0	0	0	0	0	0	0	0	1	0	0	0	0	0	0	0	0	0	0	0	0	0	0	0	0	0	0	0	0	0	0	1	0	1	0	0
WD0826	792657	792944	0	0	0	0	0	0	2	1	0	1	0	0	0	0	0	0	0	0	0	0	2	1	0	0	0	1	0	0	0	0	2	0	1	0	0	0	1	0	0	1	0	0	0	2	0	0	2
WD0827	792960	793535	61	72	64	56	59	59	93	94	132	56	38	95	144	103	126	134	107	18	77	108	53	42	29	30	89	84	74	123	118	61	101	96	87	103	54	33	48	52	114	62	60	95	173	143	149	196	268
WD0828	793619	793954	90	125	75	64	72	60	105	105	173	65	57	149	183	113	182	139	103	29	90	136	32	49	36	37	76	113	105	163	138	83	119	143	89	104	70	34	57	68	108	89	58	126	130	175	158	228	241
WD0829	794119	794421	10	5	2	6	9	4	5	12	7	4	1	16	4	2	11	5	4	0	2	9	1	1	6	2	3	6	8	9	18	6	15	10	10	3	9	2	3	4	10	2	5	6	12	6	12	15	19
WD0830	794396	795742	14	15	7	1	13	6	30	24	24	17	9	37	35	47	108	71	237	30	298	499	672	1095	157	119	695	540	1059	744	1960	499	791	829	936	830	1083	578	1398	1249	2401	1423	764	961	1049	963	754	915	1229
WD0831	796373	797407	120	168	154	123	110	131	194	216	228	139	76	297	309	213	281	251	239	41	188	306	73	131	66	91	165	183	157	211	244	126	204	245	196	196	187	103	138	134	205	169	135	219	312	341	298	487	503
WD0832	797410	798282	69	85	93	63	81	56	109	128	152	81	46	170	173	145	229	149	160	17	86	200	34	82	44	66	103	119	99	124	180	89	101	153	140	144	77	68	75	82	148	104	68	149	192	221	203	355	341
WD0833	798286	799779	138	188	145	92	124	107	203	232	292	167	84	287	363	205	351	248	267	25	157	335	93	112	82	77	166	187	167	213	266	177	242	249	231	235	150	103	148	125	227	186	158	260	362	384	358	518	526
WD0835	801075	802427	143	171	152	102	129	147	216	182	224	123	61	276	286	191	305	230	240	41	238	390	203	321	109	96	316	309	416	380	642	279	375	451	393	345	293	225	369	326	693	497	261	426	505	497	414	455	499
WD0836	802519	802623	14	8	9	14	4	5	14	19	21	12	6	22	22	10	20	19	17	2	17	22	9	5	3	4	10	19	21	20	24	14	22	31	16	18	12	8	11	15	23	10	11	14	26	22	24	34	31
WD0837	802661	802855	313	449	405	311	267	249	361	322	477	360	233	739	894	569	883	719	781	106	540	773	204	254	194	229	572	530	695	408	1013	486	690	894	1001	900	733	589	829	770	1160	908	702	1142	2293	1684	1500	2265	3434
WD0838	802889	805348	1850	2348	1867	1537	1619	1292	2142	1882	2566	1850	1051	4084	4405	2956	4427	3562	3892	593	2988	4138	1163	1604	1237	1284	2797	2559	3426	2647	5698	2416	3591	3913	4785	3852	3439	2441	3736	3235	5163	3647	3205	4592	9500	6611	6284	8603	12501
WD0839	805550	807457	39	59	34	24	31	30	72	69	77	38	21	112	115	66	116	81	68	11	54	69	19	15	26	20	53	67	45	72	104	63	86	91	65	74	50	37	42	51	88	56	36	75	114	103	92	128	143
WD0840	807481	807579	2	5	1	3	4	4	7	8	7	4	4	7	13	7	12	5	6	0	3	6	0	1	1	2	5	4	4	5	13	9	5	6	8	9	6	6	0	5	4	6	4	2	6	4	9	20	6
WD0841	807852	808154	1	0	1	0	1	0	2	3	0	0	0	2	2	3	2	0	1	0	0	0	0	1	0	1	1	2	1	1	2	0	0	3	2	2	0	0	0	2	0	1	2	2	1	2	3	10	1
WD0844	809675	810052	13	16	4	5	8	10	9	20	9	6	4	15	12	17	21	17	17	0	6	10	5	7	3	4	9	11	5	9	10	12	12	10	8	8	10	3	5	4	6	5	6	4	13	9	11	15	20
WD0845	810036	811076	66	83	46	48	53	37	71	68	113	63	28	125	112	97	145	98	80	23	75	101	32	49	29	41	59	42	64	86	96	56	77	86	74	66	56	22	52	38	70	43	41	55	90	92	95	153	173
WD0846	811079	811438	43	41	31	33	36	32	58	55	67	46	18	84	98	74	107	79	68	16	49	103	24	31	17	31	40	57	49	87	85	45	53	63	54	69	33	25	30	45	58	29	34	43	71	77	76	122	142
WD0847	811523	811630	0	1	0	0	0	0	0	0	0	0	0	0	0	0	1	0	0	0	0	0	0	1	0	0	1	0	0	1	0	0	0	0	0	0	0	0	0	0	0	0	0	0	0	0	0	1	0
WD0848	811575	811712	0	0	0	0	0	0	0	0	0	0	0	0	0	1	0	1	1	0	0	1	0	0	0	0	0	0	0	0	0	0	1	0	0	1	0	0	0	0	0	1	0	0	1	0	0	0	2
WD0849	812445	813974	57	46	49	26	67	43	52	116	101	51	27	113	99	76	100	95	73	8	65	77	22	31	33	29	58	56	44	94	100	61	82	91	55	60	36	30	40	41	62	42	46	49	106	106	91	140	171
WD0850	813981	814571	14	19	12	4	15	5	19	20	13	4	3	19	15	17	24	24	15	1	16	12	3	5	2	1	13	16	15	19	21	11	16	17	13	10	9	4	6	7	12	8	8	9	23	28	32	34	44
WD0851	814576	814869	3	1	2	1	3	3	9	1	1	2	1	4	5	2	4	4	7	2	5	2	1	1	0	0	3	3	2	2	8	0	4	5	3	2	2	1	0	1	3	2	1	3	6	6	4	4	15
WD0852	814866	815414	17	21	16	5	17	17	23	28	33	18	4	35	36	20	36	24	29	0	26	29	4	7	10	11	25	23	28	26	31	21	24	34	19	33	16	8	21	11	35	19	16	27	40	32	34	55	60
WD0853	815537	816169	66	50	38	20	49	37	80	95	90	53	22	113	81	90	115	77	95	5	63	101	40	43	22	33	47	63	62	74	105	71	95	88	60	74	56	27	44	42	89	48	61	79	96	111	97	147	162
WD0854	816159	819887	131	175	96	53	85	93	137	177	202	107	74	248	254	196	295	227	237	24	217	345	71	123	79	85	191	220	217	233	322	184	219	250	231	253	165	99	177	151	302	203	156	223	383	415	340	460	584
WD0855	819977	822955	105	98	83	50	80	73	139	171	154	116	47	240	218	153	260	181	198	29	203	253	58	92	47	74	136	152	169	198	284	152	221	253	165	187	112	92	132	120	234	142	116	174	277	301	243	325	409
WD0856	822952	825339	80	110	107	91	73	59	117	99	168	80	41	188	203	128	200	178	185	32	192	231	69	79	64	48	143	153	148	194	249	135	200	208	155	183	131	101	135	117	248	132	126	197	276	306	247	380	372
WD0857	825349	827904	144	149	110	97	112	85	164	160	234	112	63	254	294	214	286	261	298	40	327	410	78	149	115	105	227	258	207	292	421	208	299	353	267	296	210	136	220	230	370	266	181	321	476	508	388	481	574
WD0858	827897	830302	165	190	132	140	135	121	228	292	419	191	123	339	349	294	414	311	337	59	336	424	109	186	103	121	279	335	259	409	528	231	364	382	340	350	280	160	231	226	462	298	231	316	504	477	508	653	788
WD0859	830312	830608	36	26	23	13	22	17	32	47	52	34	10	47	54	47	61	42	62	3	85	112	20	43	13	17	53	51	73	86	90	48	72	77	70	74	44	41	68	56	105	77	40	53	86	94	76	126	115
WD0860	830717	832252	141	177	120	120	113	91	181	219	274	153	86	289	239	145	267	208	160	37	127	183	57	73	97	87	108	165	118	224	216	142	160	170	132	143	73	66	68	86	153	108	85	112	201	200	234	365	387
WD0861	832872	833033	1	0	1	0	0	1	0	0	2	1	0	1	2	0	0	1	0	0	0	1	0	0	0	0	2	0	0	0	1	2	1	0	1	2	0	1	0	1	0	1	1	1	2	2	2	1	1
WD0862	833193	835826	73	92	73	43	60	44	108	110	160	71	47	171	136	107	125	126	109	21	78	113	56	62	41	47	93	110	87	137	148	94	98	112	77	94	57	60	35	57	99	65	57	89	120	129	127	190	200
WD0863	835992	836435	6	1	4	0	2	4	8	3	1	9	0	22	27	23	34	21	66	5	95	116	26	44	7	12	59	51	67	60	107	36	78	69	78	76	49	42	57	54	130	91	49	61	84	84	46	91	73
WD0864	836534	836740	157	183	127	122	129	105	221	207	243	181	97	314	302	217	324	268	247	44	191	291	59	117	109	108	144	223	188	248	285	179	194	241	159	185	148	98	115	121	172	142	113	188	243	301	292	416	398
WD0865	836761	837126	163	184	154	141	138	121	243	222	237	159	100	350	341	208	324	277	267	54	212	242	77	118	106	95	186	177	191	229	298	178	204	205	169	184	138	86	91	108	205	158	103	194	256	270	279	372	410
WD0866	837139	838038	54	71	46	51	59	47	69	84	116	51	38	133	102	80	97	76	65	16	68	54	24	34	34	40	53	79	64	99	112	56	70	69	50	55	33	20	33	26	63	59	29	57	86	71	82	127	111
WD0867	838119	839630	47	67	40	43	38	38	75	88	86	54	21	91	84	69	91	66	59	7	45	72	30	37	21	35	46	66	47	77	63	51	52	80	66	64	49	24	37	30	72	34	31	53	95	90	90	121	128
WD0868	840543	842063	72	85	70	42	61	53	108	93	104	84	40	186	211	105	171	126	116	20	92	144	47	64	46	53	83	127	97	113	147	75	115	136	99	101	76	60	67	65	114	87	68	93	179	165	167	223	234
WD0869	842103	843083	86	89	81	50	60	62	123	139	133	80	57	188	193	122	182	178	137	14	156	185	61	96	65	75	137	134	129	161	186	99	129	140	133	149	112	82	109	104	197	106	127	126	217	192	229	259	353
WD0870	843212	843415	109	106	87	43	88	76	146	173	210	100	30	194	177	117	187	119	114	17	102	194	50	69	40	69	96	159	104	161	145	98	123	148	98	138	82	61	60	53	124	97	84	120	136	182	194	302	338
WD0871	843454	844248	35	37	24	19	32	20	35	59	64	28	14	70	47	29	50	50	44	6	28	42	17	18	12	16	20	40	23	45	40	33	41	39	24	25	23	16	18	26	30	29	24	32	45	26	49	51	74
WD0872	844332	845687	38	56	62	61	38	60	116	56	80	101	36	317	336	283	421	346	515	74	643	781	129	185	65	81	326	346	302	409	607	222	377	479	457	498	311	196	342	322	554	368	270	364	469	577	385	543	654
WD0875	847783	848079	3	1	5	2	0	2	9	2	7	4	0	8	4	3	4	8	6	0	2	3	1	1	0	3	10	6	5	4	7	6	10	5	2	5	9	3	2	7	5	5	4	3	5	5	15	21	15
WD0876	848232	848372	26	21	21	13	17	21	25	33	30	25	8	31	24	26	29	19	15	0	16	13	5	9	9	8	23	16	16	42	24	16	29	25	11	22	7	4	9	11	23	17	5	18	36	24	37	27	46
WD0877	848440	848553	4	3	5	0	4	6	4	9	4	6	5	9	3	4	2	3	7	0	3	2	2	0	3	0	5	6	5	11	4	1	6	5	4	2	1	0	0	2	2	1	1	2	2	4	3	5	6
WD0878	849392	850012	50	38	39	17	35	30	46	61	70	50	13	82	80	52	71	47	47	7	56	51	17	29	17	21	41	60	35	63	61	49	47	66	40	41	21	18	35	17	63	38	31	41	69	72	81	115	105
WD0879	850140	850463	71	73	53	60	51	44	80	76	124	65	31	135	122	90	127	92	90	11	74	101	21	45	20	37	129	111	77	168	141	74	91	145	75	78	61	43	53	44	73	55	42	68	139	127	144	179	187
WD0880	850650	851309	120	132	111	79	105	95	189	201	185	147	66	242	240	175	231	210	159	20	138	193	49	77	80	91	126	197	117	221	275	130	193	188	131	141	99	61	97	77	167	87	94	121	219	177	210	283	339
WD0883	852411	853007	1	2	1	1	0	0	0	0	0	1	0	1	3	1	1	0	2	1	0	0	1	0	0	0	0	2	2	2	1	3	0	0	1	0	0	0	0	0	0	1	0	1	0	5	1	3	3
WD0884	853004	853483	9	5	1	2	2	5	12	6	3	4	2	7	10	10	9	9	6	1	7	3	2	0	1	4	5	6	9	5	7	5	8	8	5	9	3	5	2	6	8	3	2	2	11	4	8	15	15
WD0885	853485	854222	8	5	1	0	3	3	6	7	15	2	4	12	3	3	7	9	4	1	4	4	2	3	2	1	3	6	3	4	7	8	7	7	2	8	1	4	1	3	2	4	3	1	3	5	9	7	18
WD0886	854239	854376	10	10	8	6	3	11	18	27	10	10	3	37	16	13	34	14	10	3	6	19	1	11	4	9	31	18	23	32	21	17	19	28	18	20	18	14	9	15	37	15	13	17	23	25	51	56	53
WD0887	855048	856400	43	52	35	28	43	28	47	41	63	33	18	74	90	71	75	56	65	12	65	69	11	28	21	27	44	73	40	82	77	49	53	69	54	44	34	18	35	34	54	39	28	33	93	65	90	83	107
WD0888	856387	857298	46	31	44	19	26	28	46	52	64	34	23	70	67	52	71	49	45	10	51	89	14	25	17	20	40	49	47	68	70	36	40	73	51	60	39	25	31	21	42	33	39	45	82	60	81	89	111
WD0889	857490	857873	108	138	117	102	108	83	163	150	204	134	95	223	261	192	246	221	195	34	148	204	78	122	53	70	130	159	164	225	216	117	169	223	213	168	165	107	114	112	226	158	131	203	284	284	272	389	435
WD0890	857886	858299	72	112	77	72	65	57	90	140	165	90	39	135	151	116	146	131	110	24	75	107	47	62	39	45	87	106	77	107	114	52	87	97	104	71	77	53	73	42	119	77	88	90	128	108	96	173	187
WD0891	858292	858750	54	57	58	37	48	55	57	148	155	71	34	121	91	83	115	77	93	9	55	95	32	44	43	42	63	74	77	63	97	52	59	84	66	48	50	37	59	31	65	41	53	67	79	96	79	154	168
WD0892	858728	860476	146	150	142	122	101	139	214	251	295	167	81	278	343	224	301	254	227	37	163	251	89	115	96	94	171	197	170	212	243	135	180	201	190	175	131	81	121	127	189	148	138	189	294	256	263	369	459
WD0893	860484	861230	92	103	95	52	83	72	129	190	154	89	55	187	184	121	175	127	129	20	103	163	42	62	53	56	98	117	94	125	146	105	131	141	95	82	83	59	48	48	115	60	59	101	149	142	182	263	246
WD0894	861752	861922	2	1	2	2	0	1	1	4	9	3	0	2	4	4	0	2	2	2	1	1	0	1	0	3	1	0	1	1	3	2	6	1	3	0	2	0	0	2	6	0	3	0	1	1	2	3	4
WD0895	862180	863067	32	53	31	19	18	27	58	71	65	36	25	80	81	53	89	51	70	11	54	78	17	32	29	20	40	46	37	70	65	34	60	56	49	66	45	26	37	31	71	44	36	42	99	87	91	134	146
WD0896	863130	863222	0	0	0	0	0	0	0	0	0	2	0	0	1	0	0	0	0	0	0	0	0	0	0	0	1	0	0	0	1	1	0	0	0	1	0	0	1	0	0	0	0	0	1	0	0	0	1
WD0897	863271	864296	119	132	137	81	125	101	173	210	233	145	96	284	277	207	256	192	185	35	170	226	76	99	83	84	117	172	128	170	204	118	151	191	151	157	97	72	82	65	171	105	101	154	190	207	201	297	328
WD0898	864604	864945	0	0	0	0	0	0	0	0	0	0	0	1	1	0	0	0	1	0	0	0	0	0	0	0	0	0	0	1	0	0	0	1	0	0	0	0	0	0	1	0	0	0	1	0	0	0	0
WD0899	865137	865427	2	6	5	3	5	2	3	11	2	2	3	8	5	1	4	11	6	0	4	4	0	1	1	1	3	4	2	3	8	8	5	7	4	2	5	2	0	3	2	1	2	8	12	10	8	3	11
WD0904	869323	869583	94	100	64	61	101	56	112	175	244	108	82	205	158	126	211	196	123	30	135	151	51	70	68	84	106	152	114	191	154	116	129	178	106	107	68	54	80	61	109	80	57	92	159	176	144	336	334
WD0905	869596	869868	201	247	177	164	194	137	259	389	541	229	132	409	358	297	448	393	333	49	296	317	99	133	143	144	235	303	243	367	346	238	288	368	229	219	145	135	161	128	247	158	133	199	321	354	341	599	635
WD0906	869883	872156	781	988	734	701	668	550	1026	1092	1334	768	449	1540	1368	1102	1275	1281	1056	198	952	1249	325	475	540	498	750	892	786	1427	1319	833	1057	1105	857	751	653	402	567	525	1073	595	494	760	1311	1200	1217	1586	1954
WD0907	872362	872748	32	43	24	19	29	21	32	57	55	31	4	62	47	29	53	29	32	1	20	22	7	17	15	12	24	48	30	45	34	34	47	33	28	27	13	10	20	14	29	16	13	29	31	34	37	68	48
WD0909	873715	874056	10	6	13	3	9	1	12	4	14	4	1	21	10	18	16	6	16	3	6	14	5	4	3	1	9	16	6	10	12	9	8	15	10	11	5	4	9	7	14	8	8	7	16	13	11	16	27
WD0910	874167	874547	5	6	16	3	4	13	12	10	5	12	3	12	17	5	15	13	13	2	6	11	4	3	2	5	9	7	9	8	8	9	12	15	2	9	4	6	8	7	12	7	6	3	16	16	12	23	20
WD0912	875323	877995	30	48	43	40	38	31	50	97	87	51	19	116	107	68	109	66	57	9	48	74	30	29	26	19	56	64	49	70	92	47	52	82	49	50	40	16	32	24	59	43	35	53	69	86	86	121	142
WD0913	878221	881319	123	135	100	86	98	91	149	162	228	118	72	237	237	177	232	172	170	17	149	188	36	70	66	60	128	141	119	193	190	120	150	151	122	110	91	71	73	73	146	106	98	124	202	209	180	242	315
WD0914	881415	881927	83	62	74	75	61	69	74	103	161	62	71	150	180	100	178	95	126	41	91	177	32	57	33	43	113	125	112	138	176	79	122	128	130	124	106	89	72	95	142	108	82	146	185	258	229	397	425
WD0915	881978	882118	16	21	14	16	23	19	27	30	22	13	14	40	50	20	33	24	28	7	25	32	7	11	8	12	24	20	20	30	35	17	33	24	34	20	18	6	18	18	42	24	20	38	45	54	43	54	66
WD0916	882544	885339	193	221	190	129	157	133	275	258	329	230	122	411	420	298	481	321	303	39	233	351	81	117	91	114	186	200	215	262	334	177	219	271	207	231	153	123	119	145	234	148	144	218	341	358	328	468	542
WD0917	885394	885708	21	16	11	12	14	10	24	33	36	23	21	53	33	25	42	38	53	5	53	65	13	10	7	11	28	37	35	50	71	27	56	60	48	68	34	22	41	31	67	42	35	47	44	69	53	76	81
WD0918	885936	886247	3	5	2	1	5	2	3	3	0	4	1	5	8	1	6	5	8	0	4	3	0	1	1	3	2	3	8	7	4	1	4	4	2	3	3	0	1	5	1	8	2	4	7	4	10	8	7
WD0919	886222	886563	13	11	8	2	5	4	10	6	10	7	3	11	13	9	11	7	9	0	4	7	4	3	4	1	12	8	9	6	8	10	8	12	6	13	6	7	6	5	2	7	8	10	11	14	13	21	19
WD0920	886674	887054	4	6	6	5	3	5	7	6	7	16	2	13	11	4	9	9	3	1	6	7	4	1	6	4	5	1	6	4	8	9	7	7	12	9	7	10	6	5	8	6	6	6	16	9	17	13	22
WD0923	888159	888458	24	26	15	15	13	13	19	37	54	10	8	59	53	22	43	33	40	9	37	50	8	17	13	19	27	38	24	62	39	14	39	31	24	21	20	10	21	18	27	11	22	22	55	32	49	53	58
WD0924	888460	890034	81	96	67	58	68	41	102	118	130	98	64	122	125	76	119	113	88	11	79	81	28	37	27	26	49	72	63	96	86	70	103	89	50	59	44	20	39	36	85	45	43	61	61	63	75	112	131
WD0925	890031	891242	96	117	95	65	85	62	131	156	227	113	80	206	188	141	215	153	143	15	106	125	47	59	55	47	74	112	87	118	168	117	119	146	120	106	66	42	48	49	121	75	89	103	124	136	149	198	211
WD0926	891250	891534	42	45	41	44	36	25	38	84	69	50	9	76	72	46	81	60	46	10	33	49	17	32	19	9	22	35	20	30	39	24	25	36	37	35	19	13	31	10	29	16	21	36	49	26	40	57	73
WD0928	891614	893536	595	665	706	473	600	509	854	1011	1308	733	468	1332	1495	976	1287	1048	859	165	555	817	288	322	320	314	468	580	515	654	917	453	523	648	627	508	469	292	350	324	530	380	331	486	816	636	776	1020	1099
WD0929	893623	895386	203	223	200	144	170	136	270	480	434	225	89	402	337	315	382	337	291	40	214	266	103	135	117	132	199	256	179	283	293	192	238	259	165	190	160	106	112	128	207	132	153	205	283	238	305	476	449
WD0930	895536	895736	65	112	87	39	66	43	93	161	138	58	47	171	177	121	201	127	112	25	88	209	36	58	32	61	82	145	75	104	130	92	100	130	96	120	64	57	53	61	96	82	68	119	117	169	184	261	244
WD0931	895762	896037	73	82	79	31	75	56	112	161	144	81	26	151	151	98	130	106	91	30	90	154	43	56	38	56	80	96	98	109	98	76	105	99	65	90	52	34	67	35	105	59	52	74	101	109	120	176	216
WD0932	896358	896606	1	1	7	1	1	2	3	9	0	2	3	12	7	3	5	5	4	0	5	3	0	1	2	2	8	11	6	8	8	8	6	10	4	6	3	3	3	0	2	6	2	4	5	3	11	13	18
WD0933	896627	897007	7	6	13	6	5	11	10	6	10	4	1	19	20	7	10	6	13	1	8	11	4	1	1	1	7	3	4	9	11	8	14	13	12	4	9	9	4	5	16	6	7	8	13	13	12	21	26
WD0934	897118	897459	7	9	3	4	3	2	7	5	8	8	1	14	14	12	16	6	10	1	7	17	5	5	4	5	11	8	14	16	10	7	12	19	11	11	9	5	3	6	9	8	6	11	10	12	18	32	19
WD0937	898398	899279	34	50	38	13	32	38	60	54	74	45	26	76	107	50	71	62	61	6	43	48	9	18	14	20	51	49	64	60	66	45	61	77	52	69	25	31	30	38	60	40	36	43	71	106	90	156	155
WD0938	899316	900011	41	30	24	10	20	20	29	62	62	29	20	49	55	38	55	41	42	4	35	53	18	19	12	21	28	43	34	40	43	28	33	32	34	16	24	14	16	13	34	18	21	26	47	40	52	79	66
WD0939	900008	901438	35	28	27	26	31	17	42	75	87	45	26	82	40	51	70	54	39	6	35	28	12	11	17	12	27	51	25	44	49	29	39	29	29	27	15	15	13	19	38	19	15	24	28	32	49	62	52
WD0940	901600	901707	1	1	0	0	0	0	0	0	3	0	0	1	2	0	2	0	0	0	1	0	0	0	0	1	1	0	0	1	0	0	1	0	2	1	0	0	0	0	1	0	2	1	1	0	0	3	2
WD0942	902883	904496	2	3	2	1	1	0	4	4	7	2	1	16	17	13	21	19	54	7	113	155	100	147	30	22	122	133	191	116	302	79	147	170	133	151	120	75	195	158	387	289	122	175	145	207	100	167	190
WD0946	907411	907662	8	5	10	5	6	7	15	9	11	9	3	20	9	9	10	6	6	1	2	7	1	2	1	3	6	17	12	8	5	8	9	10	12	4	2	2	4	6	12	7	4	9	16	15	13	14	28
WD0947	908139	908546	0	0	1	0	1	1	2	4	1	1	0	2	0	0	1	2	2	0	1	1	0	0	0	0	2	2	0	1	1	0	0	3	2	0	0	1	1	0	2	1	1	0	2	2	4	1	3
WD0948	908896	909873	39	53	28	11	25	20	30	24	24	26	8	65	85	43	71	71	41	14	45	59	7	20	11	9	36	41	43	65	61	36	69	82	53	50	24	29	33	27	56	55	26	59	78	87	68	94	119
WD0949	910044	910580	42	37	39	17	24	20	38	51	53	35	17	68	71	54	53	45	54	8	39	27	17	20	20	16	21	33	38	34	52	25	45	34	52	24	30	13	32	12	40	19	32	38	54	39	46	80	86
WD0950	910581	911303	271	293	238	202	223	171	333	346	523	270	158	607	640	449	716	547	524	97	375	637	196	394	198	200	386	411	404	441	679	294	419	520	528	461	518	350	429	402	752	505	416	618	779	863	737	1071	1347
WD0951	911383	912147	2	10	6	5	3	2	10	14	14	8	3	13	26	8	24	18	11	2	10	10	2	1	5	7	10	12	12	7	21	15	13	15	12	13	5	5	4	8	14	11	4	11	13	15	15	25	30
WD0952	912240	912740	6	7	7	6	9	10	9	18	11	10	4	11	16	11	18	15	15	6	13	14	0	6	7	5	6	16	7	10	14	11	7	20	8	19	6	6	8	5	9	14	8	18	13	10	17	18	24
WD0953	913019	913150	0	0	0	0	0	0	0	0	0	0	0	0	0	0	0	0	0	0	0	0	0	1	0	0	0	0	0	0	0	0	0	0	0	0	0	0	1	0	0	0	0	0	0	0	0	0	0
WD0954	913553	914587	33	23	25	12	32	18	46	43	43	31	13	76	73	53	46	54	51	15	46	61	15	14	16	20	27	29	35	39	57	29	30	44	45	36	34	21	26	17	52	23	20	27	58	53	34	55	68
WD0955	914767	915180	66	67	73	44	65	59	83	150	146	92	48	148	127	113	123	112	104	21	130	257	77	117	50	74	92	124	96	138	174	104	119	138	104	116	83	55	67	78	145	112	72	103	97	130	123	232	205
WD0957	916675	917910	109	94	68	52	70	63	107	120	158	87	44	179	176	98	154	125	125	31	90	131	46	51	56	65	84	104	95	137	192	84	120	110	107	94	81	43	73	64	121	77	80	105	182	149	140	178	256
WD0958	918085	919551	128	137	108	53	120	102	143	241	291	127	73	253	238	198	286	194	162	30	147	230	76	115	101	113	129	167	135	187	262	139	200	218	165	149	132	80	110	92	221	140	118	158	235	250	253	338	398
WD0959	919685	919885	1	0	0	0	2	2	4	8	6	2	0	8	2	1	5	4	9	0	1	3	0	2	3	4	0	2	0	6	5	4	3	1	3	2	1	0	0	3	3	2	4	2	7	5	2	5	8
WD0960	919978	921144	46	37	34	24	40	30	54	77	70	42	25	69	64	48	77	65	52	8	54	61	18	28	34	31	40	43	34	38	66	41	45	56	34	38	25	19	21	17	45	28	30	39	62	49	79	80	98
WD0963	922377	924293	162	167	192	94	120	136	256	239	301	189	98	360	467	265	405	341	285	55	233	344	84	110	79	103	225	254	269	276	344	164	264	286	252	215	158	126	163	126	266	160	166	231	364	394	363	504	628
WD0964	924421	924849	1	1	0	0	3	3	5	4	0	2	0	1	4	3	3	4	1	0	2	1	0	0	0	0	1	2	1	4	2	1	3	1	1	0	2	0	1	1	2	1	1	2	1	2	3	1	2
WD0965	925042	925629	60	84	49	53	43	49	59	65	132	62	43	134	125	68	128	96	73	10	59	102	29	39	27	37	74	103	81	134	131	77	90	110	80	77	65	35	52	44	97	59	64	86	123	147	130	182	217
WD0966	925620	925928	33	35	32	22	45	28	46	51	77	37	30	66	72	39	68	74	39	5	39	62	25	28	16	22	42	46	37	59	67	37	48	60	51	45	37	14	34	24	68	38	35	50	84	73	69	90	112
WD0967	925928	927772	250	276	192	147	184	146	239	362	406	230	116	444	411	304	421	336	308	47	256	394	97	129	132	125	247	241	263	341	436	231	324	349	293	248	206	129	199	160	350	211	187	266	495	490	399	563	651
WD0968	927776	929218	151	200	128	126	106	103	168	204	255	152	98	263	247	162	255	268	213	34	172	220	54	79	85	80	146	163	120	243	257	167	187	206	177	179	125	89	140	83	213	124	118	148	310	268	296	314	395
WD0969	929215	930579	117	153	96	95	110	85	129	176	220	140	62	217	228	150	221	186	167	32	140	179	48	65	83	60	124	130	103	182	204	113	162	140	121	119	103	50	100	79	179	76	71	110	207	185	193	217	280
WD0970	930597	931640	37	38	16	18	32	30	38	51	67	40	29	68	55	41	56	53	44	4	32	21	14	6	19	11	16	29	20	36	52	36	35	30	19	32	7	7	15	10	30	20	13	23	28	35	41	47	55
WD0971	931637	931774	7	9	9	5	6	2	7	6	6	6	0	9	7	9	12	6	7	0	5	3	1	0	6	0	1	3	4	5	11	9	2	6	3	8	3	1	3	0	2	4	3	4	8	14	8	14	11
WD0972	931758	932150	13	13	16	9	9	5	15	15	22	7	0	25	11	10	13	9	10	1	5	12	1	5	8	6	10	8	11	8	17	8	15	6	9	14	7	3	8	7	8	7	6	6	14	23	14	14	22
WD0973	932223	932597	1	0	0	0	0	0	1	1	3	2	0	2	1	0	6	3	0	0	1	2	3	2	2	1	16	13	16	15	38	8	12	17	7	15	7	7	12	14	30	11	10	17	48	33	47	72	79
WD0974	932695	933180	0	2	0	3	1	1	0	2	0	0	0	2	2	1	5	3	4	1	0	9	4	9	1	2	20	19	27	19	35	13	21	17	34	24	19	12	18	17	26	20	27	33	52	56	50	100	123
WD0975	933222	934652	1	2	1	3	3	0	1	5	9	1	3	4	1	4	9	8	11	1	8	15	19	22	10	8	51	52	84	57	132	31	69	74	78	78	48	38	64	62	128	99	87	104	167	155	168	268	391
WD0976	935419	936672	109	139	98	65	105	89	150	121	123	119	40	239	251	177	224	173	159	25	130	192	59	77	48	55	107	133	111	148	187	127	170	194	145	140	81	66	81	81	158	116	77	120	197	198	192	286	304
WD0977	936701	937219	67	63	46	25	42	44	63	80	79	60	44	119	93	69	93	78	87	9	70	74	25	31	21	41	59	64	72	81	74	66	71	69	52	65	57	29	39	38	70	46	46	54	106	106	107	114	148
WD0978	937232	939133	156	227	141	111	141	132	217	280	380	204	72	359	355	248	352	252	217	45	212	265	71	97	111	99	196	200	181	298	293	173	192	227	195	146	131	95	111	105	258	143	129	185	310	256	268	391	423
WD0979	939126	939413	35	38	29	16	27	17	51	53	55	41	18	77	63	35	64	44	58	7	37	46	16	26	19	23	39	54	36	55	40	35	39	39	31	38	18	15	15	18	59	18	28	39	48	55	48	62	68
WD0980	939529	940038	56	76	56	32	53	64	106	91	88	64	15	155	118	90	124	75	60	11	67	102	26	35	27	35	70	80	61	92	104	74	67	90	73	73	54	37	39	38	86	57	38	83	99	125	97	162	175
WD0981	940143	941669	13	23	18	8	11	11	21	22	29	12	8	43	48	22	48	37	22	5	18	24	11	6	4	15	23	32	35	36	50	30	41	41	28	32	25	14	16	11	25	16	15	23	45	51	39	53	60
WD0982	941973	942989	30	57	32	29	26	31	49	74	69	43	14	99	72	46	84	63	57	5	57	75	22	33	26	33	43	57	43	72	75	52	47	53	54	36	38	23	33	31	53	36	25	47	55	68	62	114	109
WD0983	943347	943454	0	0	0	2	0	0	0	0	0	0	0	0	0	0	0	0	0	0	0	0	0	0	0	0	0	0	0	0	0	0	0	0	0	0	0	0	0	0	0	0	0	0	0	0	0	0	0
WD0984	943535	943750	4	1	3	1	2	4	3	2	4	6	0	4	4	1	6	0	4	0	4	3	1	1	0	0	4	4	3	2	5	4	7	10	2	5	4	3	4	3	2	4	2	6	6	7	8	7	10
WD0985	943832	944788	39	47	28	20	30	26	48	78	90	38	30	64	81	46	68	56	49	10	32	52	22	27	19	28	44	50	40	51	50	33	48	51	40	33	28	18	21	23	32	25	25	37	50	41	51	80	64
WD0986	944781	945818	124	152	89	74	96	75	124	229	255	103	61	258	194	138	235	210	172	37	138	189	71	86	81	85	93	110	91	173	167	91	134	146	115	89	90	51	75	51	120	82	64	121	160	150	174	225	255
WD0987	945829	946011	151	195	121	88	150	113	217	310	312	175	81	362	318	214	406	288	293	46	212	347	88	162	104	115	145	249	171	260	238	206	210	245	184	225	144	110	111	119	205	149	101	216	288	308	280	474	437
WD0989	946922	947704	62	59	54	42	47	36	65	89	99	75	19	130	99	72	114	83	87	9	68	83	30	43	27	24	67	119	66	95	107	79	85	83	66	63	43	31	47	43	96	63	55	65	95	95	112	150	146
WD0990	947697	948398	30	37	35	21	31	23	38	49	72	42	11	79	47	47	64	42	44	2	28	36	13	13	18	17	31	48	19	51	54	30	40	32	23	21	26	14	22	27	38	28	22	35	35	47	37	65	62
WD0991	948719	949216	135	154	128	110	109	112	190	338	377	178	70	373	352	256	333	254	278	54	214	365	124	241	124	158	240	166	227	310	374	139	239	267	202	218	166	131	156	180	302	234	170	280	319	337	320	338	499
WD0992	949289	950452	61	75	63	36	51	39	90	148	184	78	53	115	130	96	139	109	84	27	68	84	38	66	33	23	83	60	75	94	125	41	76	74	63	58	77	34	57	57	114	66	75	81	108	101	101	121	196
WD0993	950732	951175	47	65	50	34	53	42	79	79	100	67	36	119	80	66	124	67	72	25	76	104	36	40	25	45	47	60	62	86	80	68	76	71	67	58	46	35	30	36	63	44	50	59	77	79	79	116	144
WD0994	951320	951553	0	0	0	0	0	0	0	0	0	0	0	0	0	0	0	0	0	0	0	0	0	0	0	0	0	0	0	1	0	0	1	0	0	0	0	0	0	1	0	0	1	0	0	0	0	0	0
WD0995	951605	953152	59	81	76	39	51	61	99	84	76	65	28	155	123	87	78	106	92	12	68	79	29	32	31	30	67	75	58	92	98	68	103	77	62	74	68	35	50	49	94	55	65	63	125	104	105	170	156
WD0996	953149	953949	64	75	70	43	55	57	97	88	79	56	26	169	164	104	99	109	104	19	100	103	33	26	20	28	78	96	97	96	140	72	109	101	84	98	70	37	72	59	115	94	84	82	171	143	150	219	241
WD0997	953984	955231	187	166	141	83	161	113	204	285	255	140	69	332	360	252	334	273	252	48	241	321	111	138	108	134	210	212	205	255	259	146	201	211	191	143	125	103	115	96	213	158	118	186	312	266	270	368	476
WD0998	955518	956936	115	144	73	63	94	85	146	180	208	125	71	276	218	172	202	184	163	34	110	211	44	68	67	83	109	124	108	144	176	97	135	150	106	119	79	64	63	63	127	89	77	109	159	159	142	249	228
WD0999	957154	957651	19	25	23	11	9	19	25	40	16	12	13	37	42	23	24	26	32	3	21	41	13	19	6	16	18	22	25	43	23	20	30	24	28	24	21	9	12	20	29	23	25	20	28	21	30	51	37
WD1000	957905	958612	16	21	11	12	13	16	23	38	45	18	2	27	24	14	38	29	24	1	18	21	13	14	9	10	17	28	27	33	29	16	27	28	19	13	10	14	9	16	25	15	10	22	35	26	30	54	45
WD1001	958612	959391	16	21	13	5	14	17	10	21	30	10	4	34	32	20	31	19	24	3	19	21	8	8	9	4	14	20	18	21	30	24	24	29	15	12	17	9	18	19	18	11	11	12	35	25	33	51	41
WD1002	959418	960437	72	91	84	79	70	73	112	153	147	86	48	207	195	176	195	150	189	29	156	223	111	144	74	79	143	192	174	190	275	110	184	214	194	149	134	103	131	112	286	194	138	185	238	228	213	369	350
WD1003	960488	963064	64	93	50	33	53	44	91	94	91	55	37	156	142	89	161	101	94	19	101	137	32	45	34	29	93	127	83	148	151	104	112	127	117	107	56	49	61	51	115	77	73	94	153	166	173	262	250
WD1005	964555	965361	29	41	25	30	26	18	44	51	69	33	23	74	57	46	67	49	39	7	34	40	15	25	14	23	29	40	36	50	45	39	43	56	29	30	26	10	12	16	36	31	29	31	58	43	45	76	79
WD1006	965367	966011	62	67	62	39	44	47	66	62	110	62	66	107	117	64	91	105	65	13	76	80	24	33	28	39	59	68	43	86	105	65	91	99	65	60	49	34	46	35	68	49	47	52	96	95	98	163	152
WD1007	966409	966759	228	243	213	149	141	146	258	389	436	200	101	445	489	320	493	350	383	47	269	436	128	200	125	154	298	369	320	454	456	262	354	397	355	360	234	202	191	215	450	290	265	371	478	565	486	756	920
WD1008	966880	968547	36	42	25	23	23	14	45	40	51	41	18	58	69	37	66	56	43	5	33	55	7	21	22	11	32	26	33	41	58	36	41	49	52	47	55	22	36	27	61	35	25	48	71	66	63	94	115
WD1009	968556	970490	60	73	51	30	39	46	71	88	92	77	31	125	158	100	153	110	100	12	75	107	35	32	42	27	70	99	64	89	106	58	81	86	75	74	47	45	43	60	96	81	50	88	136	143	113	159	189
WD1010	970904	972391	20	26	19	28	21	20	27	26	27	23	14	52	69	31	73	43	38	2	41	58	6	7	8	15	40	42	35	38	46	46	53	46	42	45	34	16	24	25	52	36	24	33	48	68	51	83	97
WD1011	972395	974938	49	79	49	47	43	37	68	91	98	50	36	139	103	57	109	88	80	15	68	82	26	38	28	29	60	93	76	113	85	78	94	84	59	66	52	29	47	33	85	55	48	76	101	101	110	174	164
WD1012	974993	976186	0	1	4	2	7	2	6	3	11	6	0	6	11	8	12	3	5	2	1	6	0	2	1	4	8	7	4	7	10	7	3	8	1	5	7	6	4	2	7	6	9	5	11	6	6	14	28
WD1013	976661	976894	69	49	68	24	60	35	66	99	75	66	19	130	126	109	123	104	106	5	100	140	62	84	30	46	83	125	84	102	143	81	102	96	120	142	101	82	88	71	161	102	101	138	151	147	135	286	290
WD1014	977146	977763	10	10	14	9	2	5	13	14	14	8	3	15	24	12	19	22	12	1	13	19	4	5	9	4	5	17	9	20	17	16	11	23	17	21	13	6	7	7	17	10	10	15	21	25	23	28	30
WD1015	977763	978740	31	25	16	17	19	18	34	36	26	18	10	46	29	20	43	26	21	4	32	44	14	17	10	14	30	39	34	52	56	30	39	47	37	42	25	18	20	18	45	24	17	28	47	61	48	72	81
WD1016	979094	980557	2	1	0	0	2	1	2	5	2	3	0	3	4	1	4	1	3	3	1	4	0	0	1	1	2	1	0	3	4	1	4	1	3	0	0	2	3	1	2	1	0	3	3	3	6	1	8
WD1018	981456	982253	40	67	36	65	38	28	70	81	136	64	31	109	106	70	93	88	67	12	34	89	22	28	19	28	46	56	50	75	87	48	52	75	65	61	40	21	28	33	59	47	34	57	75	65	73	143	151
WD1019	982260	983510	77	84	72	72	68	50	83	155	187	73	53	149	160	105	158	132	83	17	84	91	32	43	52	46	73	80	98	137	121	85	105	114	67	68	55	32	53	51	104	66	57	80	123	136	117	177	222
WD1020	983559	983741	0	0	0	0	0	0	0	0	0	0	1	0	1	1	0	0	0	0	0	0	0	0	0	0	0	0	0	0	0	0	1	0	0	0	0	0	0	0	2	0	0	0	0	0	0	0	0
WD1021	983790	984167	125	142	121	128	128	88	192	224	294	165	63	274	280	192	268	203	219	38	130	215	61	106	90	90	142	130	123	185	244	138	182	203	150	164	89	109	88	92	174	114	100	126	227	240	236	303	392
WD1022	984151	984861	121	152	108	105	131	81	185	216	242	161	79	280	287	215	286	179	232	33	151	218	75	107	80	93	127	167	131	187	245	153	211	222	143	184	99	90	84	106	185	131	110	159	223	253	234	368	404
WD1023	984936	985658	30	39	25	32	19	16	33	43	45	27	12	49	68	44	49	37	39	4	28	44	10	16	10	26	27	32	31	55	43	26	32	52	21	32	17	13	11	23	21	17	16	30	45	38	35	84	82
WD1024	985655	986692	107	87	78	72	85	72	114	143	143	80	44	188	160	123	170	128	111	38	96	151	42	37	30	41	84	83	69	106	122	75	98	107	77	82	52	50	40	49	107	60	60	90	144	131	118	151	200
WD1025	986826	987119	1	3	3	1	2	1	7	5	3	4	3	15	10	7	9	9	11	2	12	19	6	1	2	1	8	8	6	15	20	2	14	23	10	17	12	7	5	13	20	10	6	15	14	20	16	21	23
WD1026	987200	987478	6	0	7	0	5	2	3	6	0	3	3	14	12	4	4	14	9	0	8	7	1	2	0	2	3	2	5	2	9	8	7	9	7	5	6	2	6	6	10	7	8	1	7	5	7	11	17
WD1027	987545	988363	38	35	23	21	26	13	38	57	63	26	14	68	44	33	56	48	31	7	24	44	13	25	9	15	29	52	43	52	62	44	45	63	43	45	24	18	29	19	55	36	25	33	43	65	51	86	94
WD1028	988766	989782	24	26	17	20	15	17	44	48	51	22	15	45	33	27	44	25	32	2	12	25	9	17	14	17	22	21	25	38	36	15	29	28	26	22	18	12	13	8	29	11	15	24	38	37	28	61	63
WD1029	989851	991044	118	134	99	111	121	89	198	217	284	142	67	263	281	188	285	209	166	42	161	226	54	79	71	91	118	175	127	216	258	117	167	196	140	139	113	86	89	92	157	138	103	163	227	218	210	295	382
WD1030	991090	991578	6	0	5	1	4	3	4	13	7	5	1	14	12	5	6	8	4	0	8	12	7	5	1	2	13	10	9	9	8	7	3	10	8	14	3	2	6	2	13	10	6	11	13	11	13	16	10
WD1031	991721	991882	0	0	1	0	1	0	1	2	0	0	0	3	2	1	4	1	2	0	5	4	0	1	0	1	6	7	6	0	8	5	10	8	5	4	2	6	1	1	6	4	5	4	8	8	10	18	32
WD1033	993355	994584	102	112	78	76	67	57	108	101	150	96	24	194	186	110	162	129	121	30	120	191	41	64	41	57	126	119	115	129	167	97	145	199	141	135	97	61	79	77	149	85	88	131	227	224	218	270	329
WD1034	994720	995940	146	159	100	94	87	63	144	152	219	118	71	239	250	175	216	200	149	31	159	223	56	69	87	79	143	156	172	206	240	150	197	218	179	178	128	94	118	120	235	142	116	175	309	283	286	396	459
WD1035	995981	997258	135	154	90	97	87	63	160	140	158	126	71	226	223	160	218	192	156	29	134	200	58	79	84	59	113	145	123	197	217	118	169	188	146	143	106	68	75	82	197	121	96	121	251	201	175	237	361
WD1036	997695	997820	0	1	0	0	1	1	3	1	1	2	0	8	0	1	4	2	0	0	0	0	0	0	1	0	0	0	0	2	0	1	2	1	1	2	1	0	0	2	0	0	0	4	1	0	0	1	1
WD1037	997848	997979	0	0	0	0	0	0	0	0	1	1	0	0	0	1	0	0	0	0	0	0	0	0	0	0	0	0	0	0	0	0	1	0	0	0	1	0	1	1	1	1	0	1	0	0	0	0	1
WD1038	998198	998308	0	0	0	0	1	3	1	1	2	1	0	2	6	2	2	6	12	0	8	22	3	9	2	0	9	4	13	13	11	5	11	12	7	14	8	5	21	12	18	9	8	12	21	10	9	4	9
WD1039	998338	999762	14	8	8	7	7	14	20	22	21	20	9	48	45	36	48	55	134	23	193	265	99	163	27	23	105	86	127	137	257	68	116	143	172	147	135	68	199	165	250	181	104	160	182	178	126	144	170
WD1041	1000449	1003835	13	15	14	16	9	12	21	18	21	16	10	36	35	21	27	22	26	1	30	54	33	51	10	20	45	41	26	63	90	41	56	74	47	49	53	23	56	48	80	65	40	62	67	65	43	77	74
WD1042	1004185	1005081	51	53	37	31	49	38	63	79	96	52	32	112	118	69	105	73	76	9	64	97	18	30	38	38	50	68	72	100	109	48	65	91	70	53	61	40	48	47	87	55	34	64	98	96	107	134	148
WD1043	1005134	1006123	226	298	252	167	199	189	289	454	444	259	155	524	559	379	589	446	444	85	360	488	158	246	156	167	309	376	310	371	461	282	333	376	338	322	286	180	224	198	377	242	242	294	462	466	470	793	946
WD1044	1006081	1007010	120	150	135	73	100	102	166	263	335	141	64	279	330	243	381	207	256	51	148	282	77	113	59	83	179	230	159	249	234	145	173	201	199	186	140	92	128	125	199	141	125	182	303	281	276	439	517
WD1045	1007001	1007579	23	34	12	20	20	9	22	43	45	18	16	44	42	31	51	47	22	7	23	34	7	11	14	9	19	26	17	27	28	22	38	33	16	14	17	6	11	10	20	17	19	19	26	36	38	31	29
WD1046	1007592	1009058	205	246	181	134	172	118	245	353	464	210	126	470	323	261	383	309	310	62	254	349	112	158	175	139	181	226	193	316	350	233	375	286	186	193	157	111	134	118	257	179	140	191	281	312	301	337	461
WD1047	1009060	1010403	76	81	63	41	60	40	68	127	159	74	30	138	106	74	116	103	75	17	82	97	43	44	55	61	49	84	51	135	120	92	112	91	76	64	41	37	25	33	75	44	48	65	95	94	100	136	134
WD1048	1010426	1011196	62	69	43	28	47	18	61	108	126	46	21	110	81	70	97	68	52	11	50	44	27	26	34	35	30	49	43	51	73	36	72	53	35	37	39	18	39	27	63	25	32	48	61	62	68	79	96
WD1049	1011193	1011885	142	167	126	112	115	108	165	210	241	127	57	252	256	168	206	170	148	38	129	207	53	84	68	84	114	147	130	182	210	127	186	176	129	145	90	71	91	72	174	95	79	151	239	244	220	325	325
WD1050	1012073	1013140	172	205	177	142	154	137	273	284	314	227	91	416	443	322	379	361	266	47	250	355	97	135	112	127	189	221	156	261	269	151	225	267	187	197	140	107	127	133	252	147	149	225	347	336	278	391	474
WD1051	1013765	1014727	98	94	108	74	94	70	123	225	234	90	57	202	164	167	182	145	133	27	126	248	90	112	81	118	121	149	133	134	199	106	150	142	160	129	111	74	74	72	143	106	102	136	172	163	186	305	325
WD1052	1014695	1015984	27	17	24	8	14	13	25	45	57	22	25	52	35	30	54	29	22	7	23	28	10	11	15	14	20	33	14	43	40	12	30	27	20	28	15	12	11	16	26	18	8	18	20	46	43	51	54
WD1053	1015981	1016571	26	17	10	8	17	12	18	27	42	10	9	37	35	19	35	20	14	7	26	21	9	12	8	15	12	34	22	31	34	23	33	18	24	27	8	6	19	12	26	22	17	13	29	39	32	51	45
WD1054	1016868	1017329	15	16	14	18	13	15	20	39	51	17	7	23	26	19	31	19	23	1	18	27	7	16	3	11	14	12	16	22	40	9	19	29	29	15	10	10	9	8	26	18	14	30	33	32	35	33	71
WD1055	1017384	1018088	68	69	78	77	67	47	80	150	151	59	29	148	120	76	127	78	80	16	94	157	38	59	30	60	84	85	77	115	96	67	81	121	73	76	65	36	51	51	109	68	52	71	91	112	125	223	199
WD1056	1018118	1018396	182	243	169	131	153	110	192	244	379	134	135	361	293	263	343	234	255	56	220	327	83	116	112	141	188	263	199	347	293	247	256	360	216	270	196	153	132	142	227	150	129	206	290	319	333	622	526
WD1057	1018647	1019294	5	10	11	11	2	9	10	18	15	6	5	14	21	8	18	12	14	6	4	14	3	3	3	4	13	8	5	18	19	13	5	17	9	10	5	4	3	7	9	6	3	11	10	16	14	18	23
WD1058	1019296	1019949	12	10	10	13	8	5	11	19	16	12	3	23	37	20	20	12	14	3	11	32	10	3	9	6	11	21	13	22	26	12	20	26	17	10	13	6	7	10	15	18	8	11	22	27	29	35	38
WD1059	1019946	1020347	31	34	18	25	22	22	28	43	52	37	13	55	50	35	44	39	27	2	35	55	24	18	15	21	34	41	26	56	69	33	53	48	64	31	31	17	26	30	48	33	37	31	64	66	45	88	98
WD1060	1020520	1022121	254	302	199	176	205	164	314	413	596	250	178	515	471	368	571	439	381	84	300	467	148	227	171	193	220	365	240	456	437	289	303	399	324	294	234	152	168	188	350	229	200	317	476	477	455	728	810
WD1061	1022125	1022457	106	133	102	103	101	66	158	218	328	129	72	201	215	184	223	188	166	20	150	192	71	74	89	64	93	127	91	156	196	121	125	179	131	99	98	55	76	66	132	88	79	132	186	186	192	268	277
WD1063	1023047	1023760	1475	1728	1313	1014	1204	1105	1973	1924	2482	1572	834	3220	3357	2247	3208	2630	2552	469	1972	2769	713	1036	942	953	1541	1101	1687	1768	3239	1441	2179	2355	2297	1978	1593	1070	1458	1377	2635	1574	1404	2052	3612	3481	2956	3251	5168
WD1064	1024079	1024972	125	161	166	122	96	126	202	215	273	154	95	252	310	218	261	223	181	21	161	281	74	110	83	91	130	196	139	207	169	134	173	227	150	154	108	83	86	89	165	105	57	141	177	172	170	295	318
WD1065	1024965	1025462	39	55	49	12	34	31	39	70	110	41	28	88	82	57	94	51	65	5	42	68	31	22	20	35	42	46	28	56	46	34	46	58	46	48	34	16	29	20	47	39	18	41	52	47	64	101	87
WD1067	1025646	1026743	155	140	131	94	110	130	180	165	232	140	54	288	343	217	267	210	162	32	183	214	51	63	59	66	174	199	195	250	280	150	239	264	197	210	158	87	105	118	252	162	140	198	284	288	312	435	537
WD1068	1026823	1027560	6	8	3	2	3	3	4	17	8	7	2	12	13	9	11	15	5	1	8	7	6	5	1	2	4	10	9	14	12	6	11	10	11	8	3	1	4	4	5	12	9	5	12	10	13	12	20
WD1069	1027602	1027754	3	6	1	3	1	1	1	4	9	0	2	5	2	1	5	5	1	1	2	1	3	1	0	0	1	1	3	6	4	1	5	5	3	3	2	1	2	4	5	4	2	2	7	7	8	11	12
WD1070	1028039	1028797	98	144	90	79	82	78	141	160	238	103	47	233	186	126	204	154	120	29	84	172	42	77	56	50	81	104	74	142	155	71	105	173	109	102	75	53	68	72	154	89	85	111	169	179	156	202	266
WD1071	1029145	1030374	308	325	228	206	217	186	365	541	509	267	143	567	545	428	533	425	381	97	313	473	145	179	142	168	288	369	284	436	449	248	356	394	352	309	281	157	221	187	405	224	239	322	491	456	523	679	798
WD1072	1030479	1030649	3	2	6	0	7	2	6	9	7	5	0	11	6	9	8	5	9	1	1	9	0	1	0	0	4	13	5	8	4	4	9	10	4	7	8	0	4	5	6	11	4	3	13	9	14	29	18
WD1073	1030754	1032247	56	59	51	33	34	40	88	100	69	49	36	110	105	73	103	86	59	14	60	103	24	32	28	29	63	84	86	86	98	58	95	88	59	70	46	29	50	39	72	63	45	67	95	121	114	182	189
WD1074	1032267	1032575	5	10	0	1	1	2	6	10	9	6	0	8	13	4	3	8	3	1	4	10	0	3	2	0	2	4	8	6	7	5	6	4	7	3	2	2	4	4	9	2	2	4	3	10	4	10	12
WD1075	1032676	1033251	55	54	61	29	33	33	67	85	83	55	17	98	87	74	104	82	81	11	62	82	18	26	25	33	67	63	65	79	83	59	43	64	53	57	39	26	28	39	52	39	40	51	76	77	92	139	157
WD1076	1033248	1034474	71	68	54	53	62	57	85	130	116	63	41	121	143	96	127	126	106	11	76	121	37	51	32	40	62	77	70	97	113	58	82	74	59	55	45	30	40	42	61	46	42	68	89	98	120	165	163
WD1077	1034495	1035247	89	129	91	104	99	59	131	156	181	101	72	239	228	149	233	218	156	25	130	141	35	55	41	59	113	183	115	226	216	119	184	179	132	141	92	67	89	80	169	117	86	142	255	220	251	345	366
WD1078	1035626	1035778	0	0	0	0	0	0	0	0	0	0	0	0	0	0	0	0	0	0	0	0	0	0	0	0	0	0	0	0	0	0	0	0	0	0	0	0	0	0	0	0	0	0	0	0	0	0	0
WD1079	1035981	1036202	1	0	0	0	0	0	1	2	0	0	0	2	0	0	0	1	0	0	0	0	0	0	0	0	0	0	1	1	3	0	1	1	1	2	1	0	1	0	0	0	0	0	2	3	2	1	3
WD1080	1036634	1037977	121	136	97	51	85	90	117	164	155	128	43	231	207	169	214	162	173	37	133	204	59	82	62	70	120	137	128	218	175	112	164	157	129	110	93	60	84	67	157	98	89	126	227	171	180	294	319
WD1081	1037962	1039536	48	69	39	27	35	36	47	89	109	51	26	86	106	50	105	58	72	9	48	113	18	30	21	38	55	80	56	80	96	45	67	68	56	58	58	28	37	36	69	42	46	57	81	86	97	169	166
WD1082	1039825	1042707	28	40	27	23	35	24	59	63	61	37	14	68	57	33	53	33	22	8	22	40	11	15	8	12	25	35	27	37	46	23	42	42	21	24	19	16	15	15	31	12	19	36	31	45	42	54	41
WD1083	1042753	1043184	37	46	29	28	23	32	37	81	90	45	28	74	74	46	80	45	55	6	40	42	24	24	25	12	32	40	37	54	52	38	37	36	31	27	13	11	19	13	37	21	33	29	26	36	61	70	74
WD1084	1043189	1043740	60	87	93	73	64	79	132	135	238	91	81	179	184	123	208	127	155	21	97	140	35	50	37	60	91	149	114	158	147	97	143	144	103	101	73	45	57	48	134	81	70	117	129	149	150	290	267
WD1085	1043741	1046077	291	323	254	226	209	206	352	477	620	262	177	541	530	358	606	366	388	54	303	472	124	193	155	178	270	378	265	486	465	320	337	430	330	320	259	195	195	181	358	264	226	311	491	518	478	897	796
WD1086	1046086	1047204	171	222	153	99	157	110	221	277	326	159	122	363	355	265	350	287	259	43	207	320	95	117	98	106	160	254	203	304	291	203	234	267	224	217	166	92	143	122	276	178	134	184	356	343	331	544	488
WD1087	1047304	1047582	3	3	6	4	3	5	4	4	3	4	0	10	13	9	7	4	1	0	6	5	0	1	1	1	6	14	3	10	8	3	4	8	8	8	5	5	4	3	3	5	5	4	6	10	6	9	19
WD1088	1047557	1047883	22	24	19	10	27	13	30	49	52	25	11	47	44	34	49	26	41	5	20	20	12	9	6	9	23	26	22	40	32	24	33	33	26	21	10	7	19	15	34	19	13	27	28	25	41	62	67
WD1089	1047956	1048234	39	40	45	43	45	46	58	108	147	48	23	101	80	63	95	79	91	11	47	52	19	37	22	25	49	62	52	58	82	61	74	75	33	48	33	15	32	25	53	38	27	51	82	65	59	134	129
WD1090	1048264	1049916	446	536	402	346	395	340	590	763	908	502	318	934	877	749	932	774	735	117	506	821	239	336	290	330	376	508	460	589	694	357	541	648	483	436	346	241	321	263	505	289	296	461	753	672	685	1134	1080
WD1091	1050056	1050721	6	5	2	9	4	3	5	3	10	8	0	2	8	6	7	8	4	2	2	7	1	0	1	2	2	7	2	1	7	6	5	1	5	5	1	2	0	4	5	4	3	4	6	5	6	7	7
WD1092	1051011	1051124	0	0	1	0	0	1	0	1	2	1	0	1	0	0	0	2	1	0	0	0	0	0	0	0	0	0	0	0	0	0	0	0	0	0	0	0	1	0	0	0	0	2	1	2	0	0	1
WD1093	1051198	1051845	15	10	14	4	6	9	13	12	16	9	13	24	17	16	22	14	12	0	7	23	5	4	5	6	16	13	12	12	23	16	14	19	14	9	4	9	7	5	11	9	5	5	18	16	15	38	45
WD1094	1051952	1052344	4	5	4	0	4	4	3	2	21	6	4	7	8	10	13	10	14	4	39	45	18	22	5	10	30	12	34	21	56	32	31	35	29	35	19	12	36	36	64	39	25	31	26	33	25	36	41
WD1095	1052621	1052854	2	2	4	1	2	0	2	1	2	0	0	2	3	1	4	2	3	0	3	1	0	0	1	0	1	0	1	4	1	1	3	3	2	5	1	1	0	0	3	2	2	3	2	3	3	4	3
WD1096	1052918	1053202	1	1	0	3	0	0	1	0	0	0	0	1	0	0	0	2	2	1	1	0	1	0	0	0	0	0	0	1	0	0	0	0	1	1	1	0	0	0	0	2	0	1	1	1	4	3	0
WD1097	1053794	1054003	75	83	70	49	56	92	86	99	109	76	18	166	207	115	158	105	127	12	77	133	27	36	22	37	118	119	118	139	141	102	133	132	97	128	97	49	93	77	145	104	86	127	200	238	224	302	389
WD1098	1054135	1055460	19	29	20	13	17	16	24	46	35	26	10	43	38	32	41	35	36	12	18	37	20	16	14	19	26	29	27	37	42	23	31	30	28	26	18	11	21	14	36	23	10	33	35	44	49	67	59
WD1099	1055457	1055978	39	52	31	32	46	23	68	78	79	46	25	89	97	65	110	76	55	5	52	73	18	24	22	35	52	48	51	77	75	40	68	67	41	45	32	25	20	26	50	43	26	36	71	82	91	103	109
WD1100	1055953	1056495	27	27	16	21	25	20	38	45	48	22	31	54	58	36	59	52	30	11	35	41	15	15	15	17	21	34	27	41	37	21	30	40	29	19	19	9	17	10	31	13	18	26	37	41	45	50	59
WD1102	1057076	1058056	23	35	29	19	20	23	32	26	34	23	9	71	70	39	48	61	61	7	40	45	11	11	10	11	45	54	55	62	60	44	56	68	57	54	24	28	33	39	58	51	36	57	76	84	76	112	111
WD1103	1058063	1058659	9	15	16	17	15	7	19	30	28	20	3	47	48	36	30	41	21	6	35	35	7	8	16	15	23	17	31	48	54	27	37	31	39	31	20	16	16	24	46	29	26	35	37	47	59	62	100
WD1104	1058663	1059445	112	107	83	69	71	64	126	170	213	102	48	207	217	124	170	169	117	26	106	194	41	75	46	61	117	156	110	189	181	101	132	170	141	126	112	63	75	87	150	96	77	136	155	205	205	301	337
WD1105	1059631	1060086	44	35	35	23	33	23	46	82	85	52	20	82	71	49	81	73	81	4	60	93	28	47	21	20	56	58	70	69	100	44	90	85	52	59	53	16	38	34	91	51	52	69	104	104	92	92	152
WD1106	1060089	1060403	34	37	30	25	37	17	38	53	75	33	14	88	65	43	88	31	56	5	59	63	24	37	9	28	43	64	54	61	69	55	52	63	47	47	35	33	28	45	86	41	33	45	75	73	59	98	97
WD1107	1060468	1061934	25	29	25	25	12	12	33	20	41	34	9	59	44	27	52	32	37	8	31	40	9	20	9	9	19	37	36	32	44	26	26	43	25	26	26	11	22	17	47	22	17	22	59	55	58	73	60
WD1108	1061988	1063091	21	34	11	9	10	19	27	27	27	27	10	53	57	33	49	27	28	4	25	21	11	11	9	10	20	31	37	34	40	22	39	30	26	27	19	15	15	14	43	22	27	18	51	44	41	46	76
WD1109	1063117	1064502	130	158	129	84	110	104	194	256	283	146	74	313	313	218	336	285	247	48	181	257	81	116	94	109	166	200	143	259	223	146	202	218	159	146	138	81	108	74	217	133	107	174	263	241	241	332	403
WD1110	1064484	1065053	8	12	9	9	11	5	17	22	19	16	3	26	33	16	27	26	19	6	10	12	8	8	5	7	16	16	16	12	23	10	15	20	19	13	11	5	5	12	17	13	13	22	25	32	18	33	44
WD1111	1065084	1066055	76	89	99	82	75	70	114	132	154	95	66	215	203	139	213	167	137	19	102	167	45	52	35	55	122	163	127	168	207	96	130	168	158	182	158	84	111	120	162	121	122	182	253	235	210	411	481
WD1112	1066079	1067059	45	59	36	29	40	30	85	65	56	49	19	104	106	68	102	74	64	13	48	72	17	35	29	27	50	62	44	84	105	39	49	70	57	70	34	22	38	24	62	43	41	50	84	89	73	88	135
WD1113	1067056	1067628	29	43	31	13	20	22	48	46	24	41	13	62	70	49	68	46	47	11	46	62	15	14	16	26	31	43	34	50	43	30	47	48	42	31	23	21	18	15	35	25	29	32	61	55	46	66	97
WD1115	1069860	1071110	142	156	129	101	124	116	204	284	368	181	107	322	327	223	325	244	235	35	179	266	68	115	79	95	145	205	175	201	290	144	215	235	211	190	131	90	125	98	223	122	101	176	246	273	277	362	453
WD1116	1071112	1071351	46	56	48	31	40	31	75	92	88	46	31	113	109	76	95	83	59	10	62	83	21	30	28	40	53	76	54	85	78	40	71	83	61	71	47	34	34	32	62	46	36	62	90	95	99	132	153
WD1117	1071342	1071659	53	57	55	27	32	40	82	103	83	51	22	125	100	84	88	82	71	11	58	112	22	32	33	46	62	73	67	94	75	63	69	85	65	56	49	30	43	35	61	51	36	62	102	100	103	164	163
WD1118	1071782	1072456	9	6	8	9	8	6	14	9	18	7	7	12	14	13	8	11	8	2	5	9	2	3	4	2	8	7	11	13	20	9	10	21	8	9	4	3	11	4	11	8	5	9	23	14	16	23	29
WD1119	1072449	1072937	7	13	5	10	6	5	7	6	10	9	0	14	19	9	14	10	11	3	8	11	4	5	5	4	13	10	12	6	17	10	16	22	10	13	4	4	9	2	15	6	9	9	24	16	12	24	28
WD1120	1072934	1073701	3	13	10	11	3	4	5	12	4	14	0	15	13	6	7	5	8	0	4	12	2	3	5	4	8	10	11	11	12	10	19	19	12	9	6	3	7	6	9	6	9	8	18	22	18	29	33
WD1121	1073729	1074679	105	143	103	87	77	78	151	167	220	113	58	200	262	162	242	240	188	29	124	191	54	65	59	46	130	121	111	164	168	88	119	136	147	128	106	60	67	68	153	86	92	106	171	179	199	236	310
WD1122	1074683	1075255	69	89	65	59	63	56	102	118	147	71	48	123	149	119	153	123	114	20	54	88	34	51	41	27	64	72	62	111	101	72	85	80	78	86	46	38	61	47	75	72	59	86	120	128	124	184	195
WD1123	1075248	1075754	87	107	60	83	71	68	120	146	142	99	48	175	161	116	181	166	148	19	83	157	51	56	63	53	86	80	76	99	147	75	108	108	104	122	71	47	59	71	111	94	85	115	205	160	148	212	307
WD1124	1075758	1076111	86	117	91	91	82	61	108	200	253	99	75	195	160	126	197	150	180	30	113	155	68	73	60	79	81	77	101	107	151	91	114	148	102	111	83	51	64	67	113	88	73	123	172	172	153	228	289
WD1125	1076130	1076498	65	67	46	54	51	34	76	158	169	84	52	131	148	86	163	136	126	21	71	107	34	61	27	24	68	93	66	113	93	60	94	83	77	52	60	32	59	55	109	51	71	76	134	108	129	190	190
WD1126	1076502	1076759	134	138	98	82	111	94	139	270	278	131	80	295	320	191	367	263	275	30	176	278	106	106	56	66	193	155	197	188	302	152	213	190	211	199	157	122	176	114	258	160	153	213	382	359	282	549	549
WD1127	1076776	1077543	399	449	414	300	295	367	500	583	694	420	213	890	1023	650	983	742	855	132	614	979	373	543	226	335	632	663	750	684	973	588	728	839	801	866	715	564	676	682	1198	882	649	956	1335	1351	1186	1999	2144
WD1128	1077727	1079256	12	18	19	16	19	15	29	32	47	20	14	34	33	20	31	21	18	4	22	22	4	16	7	12	13	29	16	27	23	18	26	30	16	20	12	9	10	10	18	11	12	19	34	30	27	55	46
WD1129	1079307	1080257	22	25	13	28	26	22	38	62	86	20	27	61	34	32	66	33	34	8	46	54	18	29	19	21	59	54	66	92	76	37	56	62	43	51	36	19	45	27	56	37	32	45	51	54	65	89	89
WD1132	1082174	1083061	0	0	0	0	0	0	1	0	1	1	0	1	1	0	0	0	1	0	0	0	0	0	0	0	0	1	0	0	1	1	1	2	2	0	0	1	0	0	0	1	0	1	0	0	0	0	2
WD1133	1083338	1085788	61	85	65	42	59	47	87	96	64	68	26	142	128	102	110	108	101	14	87	123	31	50	27	32	90	78	88	110	148	74	112	129	98	109	80	45	72	68	96	76	73	96	150	152	122	159	217
WD1134	1085816	1085965	2	4	4	0	1	1	4	4	4	3	0	4	7	5	4	7	5	0	2	4	1	4	1	0	7	8	2	5	4	4	5	7	3	4	6	2	4	3	4	3	2	7	9	8	10	8	10
WD1135	1085953	1086780	38	57	42	24	44	52	69	80	55	54	9	93	102	95	88	71	85	24	52	93	39	46	34	31	49	65	51	89	90	58	58	52	57	50	44	28	28	36	62	41	47	50	79	70	70	137	124
WD1136	1086910	1088508	18	15	17	14	8	12	18	30	16	15	4	38	35	12	34	22	17	0	18	33	7	9	6	6	14	22	18	33	24	14	24	26	22	23	9	13	10	14	20	17	15	14	49	28	25	44	42
WD1137	1088519	1089289	120	99	101	58	91	85	121	202	149	108	27	244	241	155	147	164	156	23	137	148	40	39	43	57	127	141	132	139	204	142	191	148	154	114	106	78	104	93	166	92	125	119	240	201	186	282	312
WD1138	1089286	1090833	121	104	95	68	85	81	121	179	101	93	24	232	199	118	139	128	104	12	106	123	37	46	38	47	114	116	105	123	153	132	152	117	128	108	89	67	74	72	128	74	101	92	182	174	144	244	229
WD1139	1090885	1091118	0	0	0	0	0	0	0	0	0	0	0	0	0	0	1	0	0	0	0	0	0	0	0	0	0	0	0	0	0	0	0	0	0	0	0	0	0	0	0	0	0	0	0	0	0	0	0
WD1140	1091263	1091706	49	85	51	36	53	41	59	90	88	72	42	106	99	71	121	73	69	27	81	113	44	53	37	64	59	55	57	100	84	50	68	74	62	53	35	44	42	36	62	55	40	64	81	86	88	121	143
WD1141	1091941	1092342	47	44	44	22	39	25	60	116	111	54	35	93	82	55	104	56	69	16	69	93	28	35	20	36	48	61	60	84	76	55	61	70	52	51	44	30	37	37	74	50	38	62	79	79	65	147	108
WD1142	1092439	1093503	25	30	22	23	9	16	31	38	40	26	9	45	47	32	52	37	28	4	35	60	9	19	19	18	35	47	43	54	43	30	30	35	45	37	21	13	30	25	43	30	28	35	60	54	67	61	74
WD1143	1094461	1095654	17	10	14	4	10	10	20	14	23	9	13	26	33	9	21	13	15	3	14	17	4	6	5	8	10	16	15	20	22	19	23	21	18	16	7	8	7	9	20	15	7	20	16	19	24	30	31
WD1144	1095918	1096982	52	84	44	48	46	36	67	82	131	37	36	106	104	66	99	93	68	26	57	102	24	32	28	28	47	61	69	94	93	38	69	112	64	59	51	30	35	36	80	38	39	54	89	107	96	156	174
WD1146	1097112	1097747	3	10	5	10	10	11	7	14	20	10	1	16	15	9	14	12	11	2	11	12	4	6	5	5	11	14	8	15	17	17	10	5	15	4	4	6	9	0	16	12	10	7	15	17	10	22	27
WD1147	1097953	1098123	24	38	23	19	29	22	27	41	62	24	9	51	43	37	48	32	29	5	26	61	9	19	13	20	19	26	32	31	42	23	43	37	31	31	37	14	15	27	29	23	27	29	31	36	39	66	87
WD1148	1098113	1099099	113	117	90	111	85	60	130	208	216	108	54	237	202	161	201	154	135	38	135	204	42	85	61	85	108	140	116	169	165	96	130	165	136	118	95	48	59	66	130	90	68	115	148	173	168	269	262
WD1149	1099155	1099880	17	35	13	15	23	13	33	42	29	14	5	45	39	19	35	28	22	6	21	28	10	14	15	9	22	26	23	35	28	21	34	29	23	21	10	18	17	14	20	19	14	17	44	48	36	54	57
WD1150	1099932	1100201	69	91	69	39	84	65	132	182	165	94	49	167	153	131	196	144	109	19	112	252	53	93	55	72	89	155	86	144	142	94	87	147	105	128	66	52	63	83	117	111	78	139	146	196	180	307	328
WD1151	1100282	1101532	109	141	100	90	85	79	144	190	235	143	85	211	184	152	214	142	134	18	138	198	55	90	77	65	86	130	93	193	196	100	139	154	100	112	94	46	80	74	124	106	89	136	137	171	164	281	291
WD1152	1102304	1102588	0	1	0	1	0	0	0	1	0	1	0	2	0	0	1	0	1	1	0	0	0	0	0	1	1	0	2	1	0	0	0	0	1	0	0	1	0	0	1	0	0	0	0	0	1	1	2
WD1153	1102652	1102885	1	1	5	2	1	0	2	2	1	2	0	4	3	1	1	1	0	0	1	4	1	0	0	0	0	0	5	3	2	6	1	2	1	1	4	0	0	0	1	1	1	3	1	5	3	3	12
WD1154	1103011	1103154	0	0	0	0	0	0	0	0	0	0	0	0	0	0	0	0	0	0	0	0	0	0	0	0	0	0	0	0	0	0	0	0	0	0	0	0	0	0	0	0	0	0	0	0	0	0	0
WD1155	1103187	1103492	1	0	0	0	0	1	0	2	0	0	0	2	1	0	0	0	2	0	1	0	0	0	0	0	1	0	0	0	0	0	0	0	1	0	0	0	0	0	1	0	0	0	0	1	1	1	2
WD1156	1103569	1103871	9	5	8	0	4	0	5	10	6	2	0	9	7	7	9	6	6	1	7	4	1	1	3	2	6	10	8	10	7	11	8	6	9	1	5	1	0	2	3	2	3	4	4	13	9	18	13
WD1157	1103979	1105505	73	90	65	52	54	52	97	131	134	70	35	169	160	100	151	85	102	18	80	146	33	37	44	42	61	95	83	93	137	73	99	107	74	82	65	41	45	46	78	55	54	77	114	127	118	175	184
WD1158	1105879	1106694	22	29	8	12	18	18	18	35	34	21	6	34	38	23	30	31	31	0	19	14	5	10	7	6	18	27	25	20	33	24	15	18	15	22	9	4	15	16	18	10	8	19	33	27	31	43	40
WD1159	1106654	1107304	15	26	23	12	18	19	31	45	42	23	11	49	47	42	32	42	35	8	31	27	11	15	9	12	23	23	32	34	45	15	35	44	19	28	15	14	17	14	24	17	18	24	47	41	53	59	59
WD1160	1107447	1109609	23	19	26	11	14	9	20	28	34	22	4	43	32	30	41	36	31	2	18	32	6	12	8	16	23	28	15	32	39	25	31	48	17	34	15	10	18	15	38	19	22	18	33	39	42	49	56
WD1161	1109671	1111368	40	39	32	23	30	37	46	70	57	38	20	90	83	49	77	56	56	5	45	59	13	21	16	16	53	52	45	68	59	57	53	60	45	47	39	26	22	27	65	35	49	48	66	72	68	149	146
WD1162	1111473	1112303	7	6	1	1	7	3	8	12	29	12	2	18	9	5	15	9	8	2	7	3	3	1	1	1	8	4	2	9	9	4	12	6	2	7	2	2	5	3	8	5	5	5	5	3	12	16	6
WD1163	1112315	1112665	4	1	1	2	4	2	1	3	8	3	0	4	2	2	3	5	2	3	6	3	2	2	2	0	1	2	1	7	5	1	3	7	8	7	2	1	1	2	3	2	5	5	3	4	6	11	4
WD1167	1113592	1114788	44	71	54	62	49	56	77	114	124	69	27	145	115	72	117	98	80	17	62	90	19	29	31	38	60	74	62	121	120	69	94	69	65	70	44	33	32	46	66	54	43	74	86	117	117	158	142
WD1168	1114989	1115084	0	0	0	0	0	0	0	0	0	0	0	0	0	0	0	0	0	0	0	0	0	0	0	0	0	0	0	0	0	0	0	0	0	0	0	0	0	0	0	0	0	0	0	0	0	0	0
WD1169	1115458	1115979	79	69	78	53	62	81	108	109	122	77	42	167	222	107	154	129	121	19	94	138	30	44	42	44	85	112	103	117	185	88	132	119	108	89	77	57	85	72	121	87	63	120	192	174	170	241	309
WD1170	1115985	1117013	93	109	88	59	74	75	123	146	128	92	43	213	210	136	213	136	134	24	109	143	32	67	53	51	107	115	96	140	180	100	175	152	135	96	73	58	81	65	137	98	88	125	222	182	165	231	295
WD1171	1117169	1118353	2	3	1	2	6	4	1	6	1	1	2	8	6	11	13	18	31	2	46	74	21	42	4	9	30	37	59	37	98	29	30	58	63	72	38	25	52	44	93	61	34	52	67	58	34	64	58
WD1172	1118452	1118829	97	132	96	69	73	57	122	216	236	98	56	223	159	138	243	144	182	42	125	218	61	97	57	83	114	167	137	211	174	146	162	160	129	146	108	75	75	87	155	131	90	136	188	209	202	318	348
WD1173	1118862	1121228	64	85	72	59	61	42	101	157	220	73	40	150	183	121	162	134	131	30	112	182	53	71	35	47	106	92	111	126	145	95	130	153	118	126	85	61	91	85	128	84	92	134	166	169	177	255	266
WD1174	1121188	1124070	122	148	104	78	78	68	138	175	202	123	62	238	250	161	250	190	240	42	187	308	81	119	64	68	158	141	150	157	286	156	190	242	236	224	132	109	140	137	271	176	118	223	368	300	272	344	402
WD1175	1124191	1124676	13	22	27	19	16	22	29	27	40	16	18	46	42	40	59	41	38	6	48	73	18	28	12	13	56	30	47	50	89	27	54	55	74	63	43	22	46	39	70	42	37	56	89	76	58	95	125
WD1176	1124673	1125164	2	1	4	2	2	1	5	2	2	3	0	0	2	1	5	3	5	0	0	4	0	1	3	1	2	4	4	6	2	3	1	2	1	3	2	0	1	2	0	2	1	0	4	3	5	8	9
WD1177	1125235	1126599	70	89	72	57	56	67	121	101	108	73	31	148	173	98	138	132	87	16	65	115	37	47	37	33	80	93	95	122	161	97	116	117	92	105	53	42	60	55	97	81	61	84	155	169	178	210	263
WD1178	1126669	1127493	7	6	4	13	2	1	6	9	8	4	2	12	10	16	22	34	63	7	85	160	176	279	43	30	215	174	313	236	489	139	224	239	198	210	222	135	327	285	631	419	148	224	243	240	174	225	231
WD1179	1127539	1128759	26	31	25	12	21	16	38	55	51	35	18	65	52	29	62	50	41	11	28	35	11	15	10	17	30	38	30	50	53	34	37	57	33	39	23	14	22	17	30	25	22	27	43	68	51	86	98
WD1180	1128763	1129368	31	32	26	7	23	18	33	29	38	18	15	50	50	34	52	41	33	5	28	38	6	13	10	17	33	35	27	46	35	28	32	37	26	31	21	14	20	18	25	20	11	33	43	42	47	59	73
WD1181	1130047	1130238	2	2	0	0	0	2	2	1	2	1	0	1	0	1	4	1	0	0	0	2	0	0	1	1	0	0	1	0	1	1	1	1	1	3	0	0	0	1	1	0	0	2	0	0	0	1	3
WD1183	1130779	1131198	64	69	54	49	39	47	86	109	90	66	29	124	106	81	104	71	90	20	81	125	29	47	33	38	71	49	58	77	99	53	65	80	59	78	52	33	35	44	63	41	43	59	94	95	104	142	162
WD1184	1131312	1131623	84	82	83	45	70	61	119	146	161	92	43	155	160	89	181	128	93	15	76	131	29	56	23	35	93	128	103	124	140	75	93	97	89	80	67	41	49	62	97	72	77	83	155	160	169	228	376
WD1185	1131648	1132133	34	42	34	32	44	25	56	57	92	31	11	68	67	46	86	49	43	6	35	51	22	15	12	21	34	50	25	44	38	33	50	38	30	35	18	11	9	18	31	17	17	45	48	59	46	70	96
WD1186	1132134	1133081	17	16	10	6	12	8	15	25	30	11	16	27	23	20	36	23	20	1	12	12	7	8	4	6	10	9	8	9	18	9	18	12	9	8	5	3	3	5	18	8	5	11	15	16	11	15	34
WD1187	1133152	1133949	18	45	24	16	27	26	45	62	45	22	12	65	48	39	57	34	38	9	40	63	20	33	21	21	29	39	36	43	47	26	30	49	36	34	27	18	12	18	25	24	14	37	46	38	51	65	84
WD1188	1133953	1135113	13	16	5	8	9	6	19	10	29	10	2	27	15	19	21	14	16	4	12	19	7	8	7	3	7	22	11	24	16	10	21	24	12	23	13	5	8	8	23	14	7	16	23	16	17	39	31
WD1189	1135229	1135783	239	261	194	127	192	166	274	323	350	230	134	388	419	270	434	359	236	50	214	248	65	114	63	121	163	271	173	276	302	220	227	262	184	208	117	103	105	102	212	136	103	171	214	288	249	412	405
WD1190	1135962	1137275	318	369	353	243	324	289	398	505	601	396	228	684	731	416	697	502	424	75	339	434	124	147	159	151	264	348	274	358	449	282	315	387	298	283	197	138	159	176	296	196	196	274	400	373	383	612	653
WD1191	1137344	1138285	22	26	22	7	20	15	27	40	37	24	11	40	33	37	48	33	36	8	29	46	9	18	10	19	17	37	18	25	49	23	34	35	29	38	14	10	16	17	31	27	25	27	41	28	46	59	75
WD1192	1138278	1139285	75	60	35	19	46	24	56	95	105	58	20	97	69	79	91	84	70	12	64	69	22	40	27	34	53	69	38	91	88	70	68	77	53	50	43	28	33	44	64	40	44	58	76	75	100	110	157
WD1193	1139431	1139691	91	89	131	53	86	88	168	125	173	84	51	225	187	129	196	168	161	26	113	138	41	59	50	54	81	138	112	167	160	125	120	178	116	132	68	64	77	68	136	98	70	116	194	183	215	294	298
WD1194	1139705	1140976	178	164	122	79	103	104	211	190	181	164	57	308	335	171	264	241	199	26	188	223	60	77	65	80	138	145	170	204	297	141	215	228	188	161	114	71	102	108	213	162	126	187	304	282	264	324	396
WD1195	1140977	1141105	9	10	10	16	2	3	17	20	17	10	4	21	23	7	12	10	11	4	13	4	3	8	3	4	3	8	3	14	13	8	18	9	10	8	3	3	8	2	7	10	10	11	14	15	13	11	21
WD1196	1141216	1142052	171	183	151	122	127	112	207	295	334	148	108	343	335	234	333	272	274	49	253	354	114	144	147	147	209	199	171	238	305	172	211	270	207	182	166	107	133	118	207	149	125	199	316	327	286	435	498
WD1197	1142197	1143474	73	92	76	52	83	77	120	176	220	108	49	160	156	95	176	140	106	10	101	97	33	54	64	55	64	102	84	139	144	96	107	102	81	75	61	33	50	49	86	48	60	93	130	94	115	167	196
WD1198	1143484	1144338	42	47	47	35	43	32	59	105	131	71	21	109	100	57	78	93	49	16	55	65	21	27	29	34	45	65	34	87	83	48	61	61	60	58	33	26	32	21	59	28	38	55	67	70	67	112	107
WD1199	1144411	1146195	3	3	0	0	2	2	2	1	4	8	1	8	9	7	21	13	54	10	78	137	104	177	26	24	118	78	183	114	256	86	150	158	99	119	129	79	198	172	348	251	105	143	137	151	81	134	108
WD1200	1146340	1148682	8	12	6	0	13	7	13	18	11	8	2	18	23	14	23	16	9	1	12	15	1	4	6	13	13	11	13	11	18	10	11	11	15	8	5	3	7	8	22	7	10	9	13	22	23	24	43
WD1201	1148701	1149300	95	102	102	64	68	71	101	139	183	83	38	169	184	130	159	144	113	20	90	146	40	45	46	36	88	129	97	161	149	80	108	136	109	108	82	58	70	64	133	77	81	77	146	162	154	200	240
WD1202	1149393	1152095	458	481	398	308	357	329	561	673	847	455	215	887	826	601	863	575	565	97	476	613	181	260	249	246	377	526	475	669	745	384	571	591	505	460	340	197	279	254	542	390	296	426	745	657	701	1058	1181
WD1203	1152411	1152512	7	13	12	4	8	10	19	20	6	7	12	19	24	12	18	9	14	1	8	12	9	6	5	7	9	21	7	18	12	14	12	23	17	20	13	7	13	4	19	8	12	15	21	24	22	25	24
WD1204	1152726	1153601	12	15	8	15	6	8	10	11	35	12	4	19	20	12	26	18	19	2	18	37	9	11	7	6	29	21	21	25	46	15	27	38	30	32	23	13	12	20	31	22	14	29	28	42	42	47	52
WD1205	1153770	1154159	32	46	26	24	31	24	33	34	53	34	12	46	85	46	56	73	48	11	40	47	16	12	11	19	29	43	33	57	56	39	43	66	53	36	19	12	29	24	46	26	29	39	70	57	54	74	76
WD1206	1154156	1154683	84	80	67	50	47	50	97	93	103	64	40	143	148	95	127	127	109	18	70	104	28	32	27	31	87	86	87	110	175	74	95	127	105	90	66	53	57	53	95	70	76	95	161	150	147	178	223
WD1207	1154769	1155356	30	48	45	27	41	37	66	84	72	58	33	93	90	83	89	57	80	13	54	111	25	43	34	35	53	47	31	46	62	44	47	67	51	44	32	25	28	23	59	29	31	43	57	44	68	102	102
WD1208	1155334	1156125	35	36	34	23	27	20	33	60	72	26	12	63	44	54	64	58	57	3	22	45	16	24	18	21	28	27	16	29	43	33	42	31	40	24	17	13	17	14	34	25	18	27	38	40	45	65	65
WD1209	1156134	1157009	273	288	233	192	209	206	363	350	374	259	139	523	490	333	505	438	311	65	254	390	129	181	173	166	230	285	231	408	350	282	297	321	224	255	146	118	148	155	287	184	137	279	359	426	366	466	548
WD1210	1157013	1158164	306	330	250	233	243	210	371	431	571	327	137	582	482	389	575	457	443	61	320	495	130	214	206	212	283	263	240	374	463	270	335	332	295	258	213	127	177	166	315	210	169	275	451	452	462	508	626
WD1211	1158202	1158402	194	229	164	119	188	109	221	349	386	167	90	351	345	236	392	278	304	55	246	422	96	161	136	152	188	240	205	278	310	214	266	248	167	230	135	110	120	142	212	143	118	200	289	333	390	545	490
WD1212	1158894	1159580	116	113	69	61	97	56	137	158	145	102	44	187	117	106	154	123	120	20	93	89	41	55	73	51	89	126	127	172	170	111	152	129	92	103	55	42	44	53	107	72	74	100	152	137	171	230	214
WD1213	1159749	1160993	8	8	7	6	5	4	12	13	28	8	6	21	18	13	21	22	47	3	77	105	88	147	28	21	110	85	155	129	253	81	129	143	147	131	128	86	144	152	288	201	132	154	177	213	173	257	346
WD1214	1161042	1161812	14	17	15	31	12	15	17	19	28	13	17	22	32	21	26	18	23	3	14	19	6	9	5	5	15	17	17	18	24	16	23	30	26	23	15	6	7	11	13	13	22	11	22	29	20	38	38
WD1215	1162119	1163180	7	10	4	3	3	11	12	13	10	9	3	19	25	16	33	17	30	3	47	63	9	25	4	9	34	31	30	41	56	35	45	37	44	36	25	22	29	43	54	44	26	36	42	38	33	63	50
WD1216	1163254	1164507	27	25	21	12	21	11	32	27	30	27	6	50	41	31	43	30	51	3	41	71	13	37	15	5	50	50	54	50	91	40	43	75	57	59	42	33	47	43	78	63	48	33	68	80	57	119	84
WD1217	1164598	1165440	51	56	33	47	46	42	63	68	90	39	37	110	115	67	92	68	78	9	66	92	16	29	25	31	55	81	57	85	118	58	56	101	91	79	47	39	48	31	80	65	48	70	126	119	106	139	183
WD1218	1165437	1166288	49	45	22	32	30	24	46	55	52	40	25	77	88	55	79	50	57	7	53	63	14	29	20	21	49	54	50	67	78	49	60	65	45	71	37	30	26	32	56	36	44	57	97	84	102	138	144
WD1219	1166480	1166677	1	0	0	0	0	3	0	0	5	1	0	1	0	1	0	1	0	0	0	0	0	0	0	0	1	0	1	1	1	0	1	0	0	1	0	0	0	0	0	1	1	1	0	0	1	0	2
WD1220	1167168	1167782	17	29	24	7	17	20	26	27	10	18	16	41	47	22	43	29	29	4	13	26	8	14	11	11	21	32	18	32	32	20	27	36	29	33	22	10	18	14	31	27	17	18	42	44	34	71	55
WD1221	1169541	1169918	67	118	67	86	39	51	88	88	146	57	43	153	150	91	169	83	89	17	55	104	18	61	33	49	84	72	84	95	111	67	95	146	87	97	65	45	53	58	109	72	66	114	139	163	191	231	281
WD1222	1169915	1170271	40	63	36	35	42	36	46	51	78	49	16	92	103	56	104	65	70	11	44	63	20	29	22	32	72	54	44	64	93	42	60	67	64	54	46	17	37	29	52	41	40	57	91	84	120	139	160
WD1223	1170356	1171594	154	176	155	120	169	142	197	336	384	135	134	341	329	242	344	260	273	44	274	405	161	294	120	145	222	280	340	340	433	250	317	331	300	253	249	157	273	219	454	317	201	274	380	381	380	601	599
WD1224	1171707	1172288	9	12	3	1	4	5	12	12	15	4	3	8	8	8	8	10	7	0	6	8	1	2	1	1	5	8	6	8	8	6	11	5	6	7	5	3	3	3	8	6	4	6	8	6	6	16	13
WD1225	1172316	1172696	5	6	7	3	5	10	8	11	14	6	2	11	12	14	12	15	14	1	4	10	2	1	2	2	6	4	5	5	10	7	7	7	3	7	7	5	8	6	14	9	5	9	12	12	7	15	24
WD1226	1172807	1173148	4	7	6	3	5	3	7	10	10	5	3	10	11	6	15	6	10	1	6	11	3	3	4	2	5	9	4	5	8	8	10	8	7	4	4	9	5	7	9	12	9	8	8	12	7	19	26
WD1227	1173145	1173918	3	3	3	0	2	5	6	8	9	6	0	9	9	4	6	1	6	0	3	5	0	2	3	3	1	7	2	4	4	4	2	5	6	4	6	6	6	0	2	2	5	4	8	5	4	14	10
WD1228	1174047	1175255	4	3	8	0	4	6	10	13	4	8	4	17	29	28	51	36	62	0	104	124	17	24	7	11	35	46	50	45	87	29	45	61	52	80	29	23	43	42	89	55	38	52	59	61	42	82	88
WD1229	1175536	1176765	91	69	89	79	67	55	111	134	159	91	45	192	180	132	172	160	108	24	99	162	34	61	33	42	97	116	98	154	180	93	124	145	108	96	75	56	64	66	128	80	79	107	147	187	193	251	282
WD1230	1176758	1177489	45	50	41	42	36	30	49	73	72	52	27	63	93	51	71	74	65	9	43	66	24	21	8	12	42	60	51	59	94	28	61	81	52	43	29	10	23	31	73	43	45	48	68	79	100	120	154
WD1231	1177486	1177869	30	37	17	29	24	23	39	48	76	30	19	40	53	42	66	52	44	5	29	49	18	27	16	15	43	38	22	47	62	28	45	74	36	41	31	13	28	22	40	36	28	50	60	57	77	132	111
WD1232	1178006	1178707	59	87	46	37	51	50	90	108	111	60	18	143	83	70	140	96	67	12	65	90	29	31	33	33	61	77	75	108	89	71	82	109	74	79	61	45	38	36	70	49	42	63	100	118	114	160	190
WD1233	1178906	1179778	78	72	57	70	66	66	96	171	193	86	28	166	133	126	168	93	98	27	121	173	56	60	58	73	70	90	88	115	142	52	84	99	85	79	73	39	46	43	100	56	53	89	110	127	114	169	161
WD1234	1179797	1181131	124	139	110	67	104	105	171	249	286	156	60	252	255	166	317	223	176	27	119	199	53	84	75	82	108	153	112	189	197	94	138	184	138	140	108	66	81	81	165	88	83	118	169	202	179	267	294
WD1235	1181306	1181557	287	416	209	269	276	134	354	442	604	289	146	531	382	332	517	421	471	73	283	351	129	193	205	194	239	285	235	342	473	327	413	442	292	232	197	151	190	160	342	224	195	276	450	432	459	549	659
WD1236	1181593	1182819	668	728	515	481	488	360	851	916	1001	632	325	1124	782	667	899	860	796	101	602	607	229	304	459	355	475	559	435	828	941	587	754	693	542	467	384	286	318	310	700	350	353	500	802	685	825	984	1120
WD1237	1183023	1185329	15	19	8	20	14	15	18	28	38	18	8	24	20	17	17	20	27	8	51	66	16	23	12	7	34	51	50	44	73	41	45	72	56	53	32	24	40	42	87	52	46	62	64	76	60	100	95
WD1238	1185391	1186290	214	244	148	146	155	118	291	216	268	204	121	502	445	270	419	358	261	54	276	359	82	108	104	106	229	263	225	334	402	246	316	311	281	242	185	122	160	159	284	217	158	266	439	379	427	483	633
WD1239	1186489	1187556	7	25	10	8	13	4	16	15	35	24	4	35	23	10	28	13	23	1	17	24	6	7	8	7	19	17	11	15	36	24	27	26	19	14	13	10	9	8	23	11	8	15	16	36	19	48	46
WD1240	1187647	1188345	19	36	24	11	13	14	37	23	41	24	4	47	44	23	30	39	28	1	17	34	5	13	10	10	22	19	37	33	40	30	39	35	20	37	20	12	19	22	37	14	11	15	36	40	46	68	64
WD1241	1188469	1188570	4	3	2	0	6	4	1	4	3	2	4	5	4	4	2	4	7	2	3	4	0	3	0	2	4	2	6	6	0	2	9	5	3	1	2	0	2	1	1	4	3	4	2	2	6	10	4
WD1242	1188684	1189226	25	25	27	17	12	16	20	35	28	18	23	42	33	27	42	41	38	7	39	37	8	19	11	14	15	28	28	37	39	19	31	44	21	36	15	11	16	15	21	16	11	26	23	37	40	47	58
WD1243	1189336	1189866	0	5	2	0	1	4	1	2	2	1	3	7	7	1	2	3	2	0	2	7	1	1	0	1	4	2	4	3	6	2	3	4	3	5	0	2	2	4	5	4	4	6	8	13	6	10	13
WD1244	1190418	1190570	1	1	1	1	1	1	0	0	1	2	0	3	1	1	1	1	5	0	3	9	3	6	7	2	3	4	7	8	8	5	5	6	7	5	5	1	7	6	12	7	5	5	10	5	3	5	1
WD1245	1190723	1191382	6	11	6	3	12	6	7	18	13	10	5	20	24	23	35	29	65	8	102	142	91	154	22	26	101	99	118	123	289	110	128	166	113	110	98	71	185	166	313	201	93	143	124	160	100	145	147
WD1246	1191715	1192350	41	38	28	21	22	21	34	79	101	46	21	69	61	32	65	60	46	7	28	41	11	23	16	14	29	41	32	55	42	41	52	40	22	30	15	11	13	22	43	21	22	40	45	43	47	80	86
WD1247	1192907	1193383	79	90	54	60	61	68	104	114	129	72	61	128	159	94	157	115	92	19	77	130	30	36	12	33	70	91	71	103	143	66	114	122	68	91	62	33	54	47	82	58	64	97	129	161	134	314	280
WD1248	1193385	1194002	28	32	22	26	33	22	40	43	61	34	20	54	55	31	53	42	24	2	30	38	13	15	6	16	26	38	35	31	48	28	42	49	25	25	19	12	22	15	33	23	20	39	44	45	45	90	64
WD1249	1194033	1195751	287	342	245	219	259	189	337	475	542	251	141	576	505	406	521	415	420	58	303	476	129	173	178	170	283	243	278	401	510	217	364	366	322	255	218	119	217	179	396	215	203	287	499	446	507	586	829
WD1250	1195757	1196329	191	213	165	115	169	118	213	333	411	155	115	345	311	203	364	247	240	40	210	317	93	143	89	117	190	219	201	272	311	186	228	289	211	221	123	95	115	111	231	138	130	222	286	311	330	535	586
WD1251	1196390	1197028	15	13	19	11	17	10	20	32	37	11	1	31	30	22	34	14	22	2	17	26	8	7	8	10	15	21	15	28	27	22	22	28	14	23	13	8	11	10	25	17	11	16	27	33	26	44	35
WD1252	1197095	1197688	21	24	23	21	16	21	37	32	52	21	9	41	41	19	43	39	34	5	27	54	41	65	18	13	51	58	69	64	101	33	49	52	55	57	58	43	53	47	115	80	49	66	70	83	67	111	114
WD1253	1197843	1199684	130	133	117	79	109	72	173	218	227	122	63	243	206	166	239	171	174	33	135	242	55	71	74	61	113	113	109	167	211	124	126	156	131	138	92	66	104	92	146	109	88	111	195	189	203	267	296
WD1254	1199697	1200992	31	25	18	14	30	11	28	21	33	21	7	48	45	36	35	35	34	8	31	29	8	17	14	9	25	31	24	38	50	24	44	32	35	31	25	11	25	20	29	31	18	26	45	43	48	70	87
WD1255	1201177	1201656	373	502	378	316	294	272	508	497	672	357	224	785	776	582	830	510	649	97	488	860	168	283	147	245	497	453	550	534	844	391	629	751	693	628	438	383	419	467	719	543	418	669	1021	1168	940	1223	1619
WD1257	1201932	1203353	262	305	226	173	206	159	321	409	513	196	126	458	398	275	483	349	256	62	262	325	102	125	115	142	191	311	281	357	385	237	327	344	199	240	165	115	147	129	282	171	160	215	312	350	358	568	594
WD1258	1203377	1204453	144	162	141	136	101	109	174	218	312	145	63	270	270	180	289	242	195	36	165	245	53	82	85	86	156	159	139	235	259	136	197	200	161	155	106	74	87	86	203	116	117	158	274	252	226	303	349
WD1259	1204656	1205768	72	83	62	50	40	56	93	77	99	70	46	131	120	79	98	100	87	13	90	69	33	39	31	34	55	88	61	104	148	76	113	117	82	74	61	32	43	44	100	73	51	76	111	117	124	113	166
WD1260	1205753	1205848	4	6	2	2	3	3	9	1	2	4	5	7	4	3	4	3	3	0	6	5	3	1	2	2	2	8	3	9	6	5	6	4	3	0	3	3	0	3	6	4	0	2	7	6	4	2	8
WD1261	1206715	1207065	25	26	27	23	21	14	41	48	64	20	8	48	43	42	68	33	37	8	30	77	27	32	16	34	76	95	49	81	48	51	49	58	37	67	55	32	20	34	59	36	33	50	59	51	61	116	99
WD1262	1207273	1207938	5	7	2	2	5	3	3	20	11	5	0	11	7	3	8	2	6	3	4	3	4	3	0	4	4	3	2	3	7	5	7	4	2	5	3	3	2	2	11	2	4	4	3	5	5	2	2
WD1263	1207998	1208504	53	91	47	38	60	47	76	85	110	55	38	124	133	100	130	126	91	17	64	122	32	57	30	32	49	79	70	91	122	48	89	95	72	92	81	49	55	59	90	58	65	102	124	117	119	157	221
WD1264	1208549	1208710	14	19	4	2	13	6	20	16	8	18	4	30	21	14	16	23	19	1	13	12	2	9	6	9	5	5	14	26	12	8	12	17	9	18	23	5	8	7	18	9	15	17	18	13	18	21	21
WD1266	1209016	1210215	46	55	56	44	58	44	76	107	113	62	32	106	100	70	141	82	70	9	68	88	25	42	34	38	45	83	66	73	90	62	91	95	66	75	47	26	34	30	60	59	39	81	80	92	124	142	153
WD1267	1210325	1210933	18	15	16	15	12	20	22	40	36	18	12	52	30	28	42	17	24	7	10	23	5	10	11	8	11	15	24	27	32	19	33	22	14	24	7	10	5	8	17	13	7	13	26	23	26	36	47
WD1268	1210917	1211468	4	9	2	2	6	10	19	22	22	11	2	17	15	8	12	8	8	3	6	12	3	4	2	5	5	11	11	17	17	10	8	8	3	12	3	5	9	5	5	4	7	11	12	19	21	26	23
WD1269	1211576	1212394	0	2	2	1	2	3	1	0	7	1	2	4	5	3	6	2	2	0	3	7	1	1	2	0	3	1	5	5	1	5	5	3	5	1	0	0	3	0	2	1	1	4	7	3	10	24	34
WD1270	1212391	1212537	0	0	0	0	0	0	0	0	0	1	0	1	1	0	0	0	0	0	0	1	0	0	0	0	1	2	1	0	5	3	0	4	3	0	0	2	2	1	4	2	1	3	5	5	8	13	28
WD1271	1212656	1213381	63	58	42	31	34	32	72	53	99	58	40	143	142	104	135	100	98	23	74	102	28	23	27	35	47	54	46	69	102	65	72	85	87	60	55	38	61	44	88	58	41	71	123	94	90	137	165
WD1272	1213497	1213865	78	98	74	74	71	50	100	80	127	79	27	149	161	109	143	116	112	16	78	119	20	40	23	43	72	95	73	92	152	83	108	151	80	121	72	39	50	64	122	70	56	117	149	181	160	217	285
WD1273	1213868	1215415	5	4	6	3	8	5	5	18	5	6	7	12	19	6	10	10	9	2	2	4	1	4	1	1	9	4	5	11	10	8	2	7	3	7	3	1	6	2	9	7	2	9	15	12	6	17	29
WD1274	1215436	1216365	23	33	21	12	20	21	35	29	35	35	19	60	64	38	57	46	41	6	28	37	12	13	11	18	39	43	27	45	57	34	35	42	26	36	24	17	18	11	37	15	22	33	59	67	43	91	73
WD1275	1216865	1216978	0	0	0	0	0	1	0	0	1	0	0	0	0	0	0	0	0	0	0	0	0	0	1	0	0	0	0	0	0	0	0	0	0	0	0	0	0	0	0	0	0	1	0	0	0	0	3
WD1276	1217003	1217296	1	1	1	0	0	0	1	1	0	0	0	0	1	0	0	0	0	0	0	0	0	0	0	0	0	0	0	0	0	1	0	0	1	0	0	0	0	2	0	0	0	0	1	0	0	1	0
WD1277	1217893	1219800	440	354	556	361	515	423	714	752	971	614	408	929	1089	731	960	846	580	89	369	460	172	224	184	199	239	342	253	311	498	223	303	349	326	247	269	168	196	176	295	195	155	234	409	284	360	542	516
WD1278	1219839	1222604	603	652	604	504	522	476	794	1211	1546	713	414	1301	1152	854	1248	990	772	134	536	756	355	524	372	393	627	791	755	978	1140	588	763	880	588	611	518	326	449	425	918	549	461	650	933	899	1022	1390	1567
WD1279	1222669	1223877	66	98	68	70	45	56	103	124	150	78	40	135	124	101	133	94	84	10	48	65	42	30	34	35	41	61	64	79	85	82	66	98	53	56	32	24	47	26	65	40	39	49	79	85	73	121	107
WD1280	1223996	1224691	57	57	43	54	46	35	79	82	72	61	39	130	104	78	110	81	76	10	54	75	23	40	38	29	55	67	48	93	93	64	64	76	62	42	41	31	48	25	62	45	31	48	79	70	92	113	143
WD1281	1224700	1225266	78	78	78	56	55	46	104	119	110	84	54	133	134	103	146	107	118	17	82	126	20	45	36	42	58	88	67	101	123	85	92	136	79	78	61	48	48	31	65	65	60	84	107	116	121	186	218
WD1282	1225329	1225835	36	41	29	15	20	17	42	70	88	32	20	67	57	40	70	38	36	3	28	38	11	31	21	19	19	31	33	35	39	24	30	44	41	19	24	14	17	23	29	20	17	25	34	32	44	69	68
WD1283	1225850	1227025	88	121	93	67	100	72	128	180	145	125	76	235	206	174	183	202	151	20	119	204	66	76	82	98	99	114	91	136	185	108	133	145	131	117	74	52	86	69	146	73	57	108	165	166	180	248	218
WD1284	1227091	1228518	30	41	38	15	29	30	46	74	54	33	6	66	72	47	65	44	43	13	34	63	22	20	16	31	42	57	47	60	49	34	37	53	47	51	20	17	19	26	47	34	32	33	39	47	58	135	100
WD1285	1228708	1229175	77	116	62	65	73	60	101	125	175	71	37	152	167	116	185	144	150	28	87	161	29	50	51	71	72	102	101	129	170	79	102	139	87	84	87	69	69	55	124	71	61	112	154	173	156	266	329
WD1286	1229192	1230289	54	58	58	26	51	36	77	108	134	65	20	128	102	74	116	108	94	30	65	82	22	33	49	33	42	71	61	96	81	42	60	71	61	50	44	22	30	25	73	33	34	50	87	86	86	135	151
WD1287	1230623	1230727	0	0	0	0	0	0	0	0	0	0	0	0	0	0	0	0	1	0	0	1	0	1	0	0	0	2	1	0	1	1	0	0	0	1	0	0	0	1	1	0	0	0	2	0	1	0	0
WD1288	1230956	1231135	2	0	1	1	1	1	2	3	5	4	3	10	5	5	17	15	20	1	36	79	25	59	4	5	57	48	58	48	89	40	52	66	64	84	46	37	53	75	107	98	40	67	70	81	69	70	95
WD1289	1231380	1231733	5	5	6	2	0	7	13	3	10	6	0	17	23	17	34	23	43	7	78	113	19	33	11	13	73	35	65	61	123	43	82	80	109	105	71	48	74	81	152	91	75	99	113	122	88	103	171
WD1290	1231751	1231975	5	4	4	0	2	4	12	4	13	9	1	14	20	13	22	13	51	10	65	82	22	35	6	10	49	37	53	68	118	34	72	66	89	77	67	50	80	76	159	82	74	88	111	121	71	74	127
WD1291	1231965	1232102	1	2	1	0	0	0	4	3	0	0	0	0	2	0	0	0	0	0	1	0	0	0	0	0	0	0	0	0	1	0	0	1	1	0	0	0	0	0	2	1	1	0	2	1	0	2	1
WD1292	1232214	1233029	5	15	4	1	6	13	12	12	10	6	2	11	18	17	23	19	11	2	8	14	5	3	4	0	7	13	14	20	31	13	23	16	6	14	13	7	9	16	18	11	8	20	24	23	27	33	33
WD1293	1233040	1233771	17	22	22	13	21	19	40	32	32	27	4	49	54	31	31	38	35	5	39	38	10	20	8	18	35	31	38	42	44	18	33	45	32	35	23	18	21	24	39	25	28	39	71	51	57	78	71
WD1294	1233896	1234093	0	1	0	0	0	1	0	0	0	0	0	2	0	1	2	1	0	0	1	0	0	0	2	0	0	1	1	0	2	3	0	0	2	1	1	0	0	0	1	1	1	0	2	0	2	1	0
WD1295	1234208	1237663	148	155	131	83	113	114	175	220	254	151	98	270	319	203	290	223	176	28	174	216	86	100	80	84	173	179	131	235	251	127	169	211	135	127	117	68	81	89	157	107	111	150	231	244	244	322	344
WD1297	1238808	1239788	33	45	20	21	19	19	39	48	73	24	15	49	38	29	47	40	33	4	31	33	6	11	7	16	27	24	18	49	47	29	58	35	17	14	17	13	19	17	29	19	16	21	34	33	45	56	64
WD1298	1239929	1241857	148	165	166	128	122	124	245	268	226	137	93	293	273	190	263	186	212	24	190	256	66	86	64	82	151	192	162	198	265	166	221	249	180	187	145	89	144	102	222	144	103	178	269	235	217	402	412
WD1299	1241993	1242304	42	35	33	41	35	19	33	70	65	38	15	56	39	43	66	51	39	3	25	64	14	27	10	14	28	44	38	47	57	46	53	48	30	40	25	19	23	23	53	18	19	37	53	42	58	91	82
WD1301	1243242	1243529	25	35	18	34	28	21	42	49	60	30	15	67	37	37	44	58	30	13	30	28	10	14	26	12	22	38	38	57	48	24	39	43	26	25	18	18	16	15	32	34	20	31	44	39	37	52	72
WD1302	1243510	1243764	0	2	0	1	0	1	1	2	1	1	0	2	1	0	4	1	0	0	2	1	0	0	1	0	1	2	1	1	5	0	0	3	0	3	0	1	0	0	1	1	2	1	2	3	1	4	0
WD1303	1243810	1244217	155	158	158	123	108	118	182	310	295	166	67	348	333	233	331	264	239	48	206	355	80	124	70	124	156	226	169	255	247	175	222	233	177	218	127	115	125	111	201	154	124	207	270	313	282	425	471
WD1304	1244278	1244574	33	44	30	18	31	33	42	39	75	24	29	67	79	48	75	58	44	5	37	41	9	18	12	15	20	52	30	53	48	40	41	55	31	39	23	20	24	27	32	27	21	43	30	62	53	139	93
WD1305	1244995	1245495	53	29	44	20	33	44	44	63	42	46	19	80	58	50	96	56	55	10	34	68	13	23	18	18	37	47	52	58	92	58	67	74	46	45	26	22	34	28	60	41	23	44	61	77	69	75	96
WD1306	1245503	1247329	76	102	86	54	88	54	119	150	174	88	45	194	198	138	186	143	131	7	117	162	44	62	54	66	98	129	101	134	154	98	122	153	105	124	76	53	74	58	100	73	63	115	157	146	160	245	237
WD1307	1247635	1247727	0	0	0	0	0	0	0	0	0	0	0	0	0	0	0	0	0	0	0	0	0	0	0	0	0	0	0	0	0	0	0	0	0	0	0	0	0	0	0	0	0	0	0	0	0	0	0
WD1308	1248093	1248218	3	3	2	3	0	1	5	3	4	7	4	6	4	2	6	2	2	0	6	5	2	1	1	1	4	0	3	2	3	2	1	5	1	1	0	0	2	5	4	2	0	3	3	2	4	7	5
WD1309	1248434	1251088	187	195	194	107	134	131	238	234	306	187	76	395	386	254	398	307	301	50	233	292	92	123	122	85	137	169	158	247	293	150	195	212	187	182	154	94	96	123	224	164	135	173	312	265	281	368	397
WD1310	1251333	1252121	0	2	0	2	3	1	0	0	3	0	7	1	2	2	0	0	2	0	0	1	0	0	0	0	1	2	1	5	0	1	2	3	0	2	1	1	0	0	1	0	1	2	2	1	1	1	2
WD1311	1252252	1252848	11	19	8	13	12	8	25	25	12	10	5	36	39	21	25	29	28	5	24	29	6	11	13	17	26	19	21	31	33	28	42	36	28	41	30	11	11	21	37	24	15	35	46	54	43	76	70
WD1312	1253039	1253797	38	45	25	28	26	36	48	45	66	46	26	84	109	56	91	56	45	11	45	84	12	27	15	10	52	71	77	77	101	48	78	100	74	94	53	31	40	58	66	60	50	77	117	118	129	217	193
WD1313	1254054	1254206	0	0	0	0	0	0	0	0	0	1	0	0	0	0	0	3	0	0	1	0	0	1	0	0	0	0	0	1	0	0	0	0	0	0	0	0	0	0	0	0	0	0	0	0	0	0	0
WD1314	1254217	1255296	25	28	29	19	20	25	27	38	53	14	13	63	47	33	33	46	45	3	35	53	14	18	16	24	26	49	26	35	57	19	33	40	31	30	25	17	20	25	52	18	15	33	45	58	41	75	81
WD1315	1255384	1256862	12	14	11	17	20	15	20	19	23	20	12	32	33	26	29	22	26	2	23	24	9	10	8	8	15	19	12	27	27	15	23	27	22	9	13	9	9	12	23	19	14	18	31	34	29	37	36
WD1316	1257641	1258498	32	42	28	35	26	27	44	63	78	40	23	61	63	32	55	44	31	3	24	22	12	16	14	14	30	32	15	40	47	37	27	33	37	29	23	9	22	20	40	22	20	25	37	38	47	58	57
WD1317	1258502	1258900	55	69	33	35	33	25	68	75	101	48	31	106	95	76	102	81	66	10	47	62	21	44	27	28	48	48	61	80	83	42	58	63	54	55	25	25	26	24	47	46	30	52	61	66	76	116	128
WD1318	1258910	1261234	219	292	227	163	178	189	336	432	528	254	134	498	509	311	528	369	366	52	273	377	114	189	136	139	219	279	239	369	316	241	274	343	260	241	177	130	155	136	291	195	150	253	369	378	386	649	594
WD1319	1261244	1262806	330	371	278	231	272	195	391	556	619	307	169	629	550	475	619	467	475	97	393	506	175	223	201	216	294	417	285	467	513	316	395	465	318	388	261	156	201	210	390	254	228	347	481	498	471	918	834
WD1320	1262895	1265969	53	56	49	22	42	37	77	73	112	61	31	83	125	62	115	117	86	11	63	78	22	39	25	24	61	70	79	91	108	54	77	88	71	67	43	33	35	31	96	47	52	92	109	120	130	147	187
WD1321	1266145	1266867	19	12	18	13	13	15	18	20	33	13	10	26	28	29	30	35	33	4	37	85	62	77	20	16	72	46	86	72	117	47	68	75	88	77	95	61	85	80	173	138	63	92	100	81	79	93	104
WD1322	1266871	1267608	5	4	10	5	4	7	6	9	11	6	5	7	5	6	9	4	7	0	4	2	0	5	0	3	6	14	11	18	20	8	7	12	8	5	13	10	8	6	13	10	5	7	15	12	13	23	24
[truncated: 110 more columns]
