# Supplementary material for: Dynamics of Wolbachia pipientis Gene Expression Across the Drosophila melanogaster Life Cycle
Source: G3 (Bethesda). 2015 Oct 23;5(12):2843–56. doi: 10.1534/g3.115.021931 (PMC4683655; doi:10.1534/g3.115.021931)
Supplement: Supporting Information [file supp_g3.115.021931_TableS3.tsv]

gene	comparison	fold_change_iso1	p_value_iso1	fold_change_w1118	p_value_w1118	fold_change_all	p_value_all
WD1043	F-E	-0.002	0.999	-0.146	0.012	-0.074	0.23
WD1043	M-E	0.21	0.012	0.111	0.073	0.161	0.001
WD1043	M-F	0.212	0.011	0.257	<0.001	0.235	<0.001
WD1063	F-E	0.155	0.299	-0.167	0.019	-0.006	0.995
WD1063	M-E	-0.018	0.984	-0.366	<0.001	-0.192	0.005
WD1063	M-F	-0.173	0.223	-0.198	0.004	-0.186	0.007
WD1071	F-E	-0.153	0.058	0.313	<0.001	0.08	0.156
WD1071	M-E	-0.192	0.012	0.254	<0.001	0.031	0.751
WD1071	M-F	-0.039	0.832	-0.059	0.541	-0.049	0.502
WD0009	F-E	1.441	<0.001	0.549	<0.001	0.995	<0.001
WD0009	M-E	1.367	<0.001	0.647	<0.001	1.007	<0.001
WD0009	M-F	-0.074	0.863	0.098	0.72	0.012	0.992
WD0061	F-E	2.553	<0.001	2.846	<0.001	2.7	<0.001
WD0061	M-E	2.756	<0.001	3.067	<0.001	2.911	<0.001
WD0061	M-F	0.203	0.3	0.221	0.047	0.212	0.028
WD0830	F-E	4.377	<0.001	3.46	<0.001	3.919	<0.001
WD0830	M-E	4.684	<0.001	3.66	<0.001	4.172	<0.001
WD0830	M-F	0.307	0.105	0.2	0.59	0.253	0.113
WD0837	F-E	0.291	0.203	0.587	<0.001	0.439	<0.001
WD0837	M-E	0.374	0.072	1.109	<0.001	0.742	<0.001
WD0837	M-F	0.083	0.877	0.522	0.001	0.303	0.019
WD1289	F-E	1.848	<0.001	1.257	<0.001	1.553	<0.001
WD1289	M-E	1.969	<0.001	1.342	<0.001	1.656	<0.001
WD1289	M-F	0.122	0.658	0.085	0.655	0.103	0.452
WD0308	F-E	-0.612	<0.001	-0.603	0.002	-0.607	<0.001
WD0308	M-E	-0.889	<0.001	-1.278	<0.001	-1.083	<0.001
WD0308	M-F	-0.277	0.065	-0.675	<0.001	-0.476	<0.001
WD1277	F-E	-0.016	0.994	-0.332	0.066	-0.174	0.242
WD1277	M-E	-0.172	0.504	-0.649	<0.001	-0.41	<0.001
WD1277	M-F	-0.156	0.568	-0.317	0.082	-0.237	0.072
