# Supplementary material for: Dynamics of Wolbachia pipientis Gene Expression Across the Drosophila melanogaster Life Cycle
Source: G3 (Bethesda). 2015 Oct 23;5(12):2843–56. doi: 10.1534/g3.115.021931 (PMC4683655; doi:10.1534/g3.115.021931)
Supplement: Supporting Information [file supp_g3.115.021931_TableS4.tsv]

gene	forward_primer	reverse_primer
WD0009	GGCTTTGACTATCGCATA	GTCTACCACTTGTCCTAAC
WD0061	GCAAGTAAGTCAGAAGATAAG	GGTAACCAAGAACAACAC
WD0308	CTGGTGATAAAGTGTTCTAT	AATGACAGCAAGTATATCG
WD0830	GTTGGTCTTGCTTTATATTTC	TATGTTGATGCGTCCTTA
WD0837	TTACTCCAAGCAGCAGGTATG	CTCCATTTGCGAGCCAGG
WD1043	ATTGATAGCCAAACTTTCTCT	CTCTAGCGTGCTTAACATT
WD1063	CATTGGTGTTGGTGTTGGTG	ACCGAAATAACGAGCTCCAG
WD1071	GGTTAATACGCTACACTCAC	AATCCACGCATTATATGAACA
WD1277	CAGAAGTAATAGTAGAATCG	CAGAGTAAGTAGTGACAA
WD1289	GTGGCGTTAATTCTCTTC	GCTGCACCAATTATTACTAT
